# Supplementary material for: (μ-4,4′-Bipyridine-κ2 N:N′)bis­[triaqua­(4,4′-bipyridine-κN)(3-nitro­phthalato-κO 2)cobalt(II)]
Source: Acta Crystallogr Sect E Struct Rep Online. 2009 Jul 25;65(Pt 8):m992–3. doi: 10.1107/S160053680902875X (PMC2977433; doi:10.1107/S160053680902875X)
Supplement: Supplementary file 1 [file e-65-0m992-sup1.cif]

##############################################################################
###                                                                        ###
###        Electronic paper (Acta Crystallographica Section E)             ###
###                                                                        ###
##############################################################################
#                                                                            #
# This CIF contains the data in a paper accepted for publication in Acta     #
# Crystallographica Section E. It conforms to the requirements of Notes      #
# for Authors for Section E, and has been peer reviewed under the auspices   #
# of the IUCr Commission on Journals.                                        #
#                                                                            #
# Full details of the Crystallographic Information File format               #
# are given in the paper "The Crystallographic Information File (CIF):       #
# a New Standard Archive File for Crystallography" by S. R. Hall, F. H.      #
# Allen and I. D. Brown [Acta Cryst. (1991), A47, 655-685].                  #
#                                                                            #
# The current version of the core CIF dictionary is obtainable from          #
# ftp://ftp.iucr.org/pub/cif_core.dic. The current version number is 2.4.    #
#                                                                            #
# Software is freely available for graphical display of the structure(s) in  #
# this CIF.  For information consult the CIF home page http://www.iucr.org/  #
# cif/home.html                                                              #
#                                                                            #
# This file may be used for bona fide research purposes within the           #
# scientific community so long as proper attribution is given to the journal # 
# article from which it was obtained.                                        #
#                                                                            #
##############################################################################
                                             
data_I
_audit_creation_method     SHELXL-97
_chemical_name_systematic
;
(\m-4,4'-Bipyridine-\k^2^<i>N</i>:<i>N</i>')bis[triaqua(4,4'-bipyridine-
\k<i>N</i>)(3-nitrophthalato-\k<i>O</i>^2^)cobalt(II)]
;
_chemical_name_common     ?
_chemical_formula_moiety     'C46 H42 Co2 N8 O18'
_chemical_formula_sum     'C46 H42 Co2 N8 O18 '
_chemical_formula_iupac     '[Co2 (C8 H3 N O6)2 (C10 H8 N2)3 (H2 O)6]'
_chemical_formula_weight     1112.74
_chemical_melting_point     ?
_symmetry_cell_setting     Monoclinic
_symmetry_space_group_name_H-M     'P 21/c'
_symmetry_space_group_name_Hall     '-P 2ybc'
loop_
    _symmetry_equiv_pos_as_xyz
    'x, y, z'
    '-x, y+1/2, -z+1/2'
    '-x, -y, -z'
    'x, -y-1/2, z-1/2'
_cell_length_a     15.672(3)
_cell_length_b     9.4283(19)
_cell_length_c     16.063(3)
_cell_angle_alpha     90.00
_cell_angle_beta     103.92(3)
_cell_angle_gamma     90.00
_cell_volume     2303.8(8)
_cell_formula_units_Z     2
_cell_measurement_reflns_used     21789
_cell_measurement_theta_min     3.0
_cell_measurement_theta_max     27.5
_cell_measurement_temperature     293(2)
_exptl_crystal_description     prism
_exptl_crystal_colour     pink
_exptl_crystal_size_max     0.21
_exptl_crystal_size_mid     0.15
_exptl_crystal_size_min     0.12
_exptl_crystal_density_diffrn     1.604
_exptl_crystal_density_meas     ?
_exptl_crystal_density_method     'not measured'
_exptl_crystal_F_000     1144
_exptl_absorpt_coefficient_mu     0.81
_exptl_absorpt_correction_type     multi-scan
_exptl_absorpt_process_details     '(SADABS; Sheldrick, 1996)'
_exptl_absorpt_correction_T_min     0.765
_exptl_absorpt_correction_T_max     0.872
_exptl_special_details
;
;
_diffrn_ambient_temperature     293(2)
_diffrn_radiation_type     MoK\a
_diffrn_radiation_wavelength     0.71073
_diffrn_radiation_source     'fine-focus sealed tube'
_diffrn_radiation_monochromator     graphite
_diffrn_measurement_device_type     'Siemens SMART CCD area-detector'
_diffrn_measurement_method     \w
_diffrn_detector_area_resol_mean     no
_diffrn_reflns_number     21789
_diffrn_reflns_av_R_equivalents     0.079
_diffrn_reflns_av_sigmaI/netI     0.066
_diffrn_reflns_theta_min     3.0
_diffrn_reflns_theta_max     27.5
_diffrn_reflns_theta_full     27.5
_diffrn_measured_fraction_theta_max     0.99
_diffrn_measured_fraction_theta_full     0.99
_diffrn_reflns_limit_h_min     -20
_diffrn_reflns_limit_h_max     20
_diffrn_reflns_limit_k_min     -12
_diffrn_reflns_limit_k_max     12
_diffrn_reflns_limit_l_min     -20
_diffrn_reflns_limit_l_max     19
_diffrn_standards_number     0
_diffrn_standards_interval_count     0
_diffrn_standards_interval_time     ?
_diffrn_standards_decay_%     0
_refine_special_details
;
Refinement of <i>F</i>^2^ against ALL reflections. The weighted <i>R</i>-factor
<i>wR</i> and goodness of fit <i>S</i> are based on <i>F</i>^2^, conventional
<i>R</i>-factors <i>R</i> are based on <i>F</i>, with <i>F</i> set to zero for
negative <i>F</i>^2^. The threshold expression of <i>F</i>^2^ >
\s(<i>F</i>^2^) is used only for calculating <i>R</i>-factors(gt) <i>etc</i>.
and is not relevant to the choice of reflections for refinement.
<i>R</i>-factors based on <i>F</i>^2^ are statistically about twice as large
as those based on <i>F</i>, and <i>R</i>- factors based on ALL data will be
even larger.
;
_reflns_number_total     5252
_reflns_number_gt     3669
_reflns_threshold_expression     I>2\s(I)
_refine_ls_structure_factor_coef     Fsqd
_refine_ls_matrix_type     full
_refine_ls_R_factor_all     0.087
_refine_ls_R_factor_gt     0.051
_refine_ls_wR_factor_gt     0.118
_refine_ls_wR_factor_ref     0.134
_refine_ls_goodness_of_fit_ref     1.01
_refine_ls_restrained_S_all     1.01
_refine_ls_number_reflns     5252
_refine_ls_number_parameters     352
_refine_ls_number_restraints     9
_refine_ls_hydrogen_treatment     mixed
_refine_ls_weighting_scheme     calc
_refine_ls_weighting_details
                  'calc w=1/[\s^2^(Fo^2^)+(0.075P)^2^] where P=(Fo^2^+2Fc^2^)/3'
_atom_sites_solution_hydrogens     geom
_atom_sites_solution_primary     direct
_atom_sites_solution_secondary     difmap
_refine_ls_shift/su_max     0.001
_refine_ls_shift/su_mean     0.000
_refine_diff_density_max     0.38
_refine_diff_density_min     -0.45
_refine_ls_extinction_method     none
_refine_ls_extinction_coef     ?
loop_
    _atom_type_symbol
    _atom_type_description
    _atom_type_scat_dispersion_real
    _atom_type_scat_dispersion_imag
    _atom_type_scat_source
    'C' 'C' 0.0033 0.0016
                         'International Tables Vol C Tables 4.2.6.8 and 6.1.1.4'
    'H' 'H' 0.0000 0.0000
                         'International Tables Vol C Tables 4.2.6.8 and 6.1.1.4'
    'Co' 'Co' 0.3494 0.9721
                         'International Tables Vol C Tables 4.2.6.8 and 6.1.1.4'
    'N' 'N' 0.0061 0.0033
                         'International Tables Vol C Tables 4.2.6.8 and 6.1.1.4'
    'O' 'O' 0.0106 0.0060
                         'International Tables Vol C Tables 4.2.6.8 and 6.1.1.4'
_computing_data_collection     'SMART (Siemens, 1994)'
_computing_cell_refinement     'SAINT (Siemens, 1994)'
_computing_data_reduction     'SAINT (Siemens, 1994)'
_computing_structure_solution     'SHELXTL (Sheldrick, 2008)'
_computing_structure_refinement     'SHELXTL (Sheldrick, 2008)'
_computing_molecular_graphics     'SHELXTL (Sheldrick, 2008)'
_computing_publication_material     'SHELXTL (Sheldrick, 2008)'
loop_
    _atom_site_type_symbol
    _atom_site_label
    _atom_site_fract_x
    _atom_site_fract_y
    _atom_site_fract_z
    _atom_site_U_iso_or_equiv
    _atom_site_adp_type
    _atom_site_calc_flag
    _atom_site_refinement_flags
    _atom_site_occupancy
    _atom_site_disorder_assembly
    _atom_site_disorder_group
    Co Co1 0.32172(2) 0.70261(4) 0.20771(2) 0.02477(14) Uani d . 1 . .
    N N1 0.17512(19) 0.4939(3) -0.07320(18) 0.0434(7) Uani d . 1 . .
    N N2 0.24471(16) 0.8547(3) 0.12309(15) 0.0299(6) Uani d . 1 . .
    N N3 -0.0484(2) 1.2759(4) -0.1856(2) 0.0507(8) Uani d . 1 . .
    N N4 0.35953(16) 0.8342(3) 0.31977(14) 0.0288(6) Uani d . 1 . .
    O O1 0.30328(14) 0.5593(2) 0.10689(12) 0.0303(5) Uani d . 1 . .
    O O2 0.22712(15) 0.3866(2) 0.15197(13) 0.0398(6) Uani d . 1 . .
    O O3 0.41953(15) 0.2894(2) 0.18540(13) 0.0378(6) Uani d . 1 . .
    O O4 0.43538(15) 0.0753(2) 0.13428(14) 0.0395(6) Uani d . 1 . .
    O O5 0.13514(18) 0.5266(3) -0.02137(16) 0.0565(7) Uani d . 1 . .
    O O6 0.1662(2) 0.5543(4) -0.14226(19) 0.0909(12) Uani d . 1 . .
    O O7 0.43623(14) 0.7886(2) 0.17266(13) 0.0308(5) Uani d D 1 . .
    H H7A 0.4781(16) 0.782(3) 0.2166(14) 0.037 Uiso d D 1 . .
    H H7B 0.4312(19) 0.8724(16) 0.1535(17) 0.037 Uiso d D 1 . .
    O O8 0.21785(14) 0.6093(3) 0.25287(13) 0.0337(5) Uani d D 1 . .
    H H8A 0.2092(19) 0.534(2) 0.2224(18) 0.040 Uiso d D 1 . .
    H H8B 0.1712(13) 0.658(3) 0.243(2) 0.040 Uiso d D 1 . .
    O O9 0.40189(14) 0.5401(2) 0.27330(13) 0.0331(5) Uani d D 1 . .
    H H9B 0.4550(9) 0.560(3) 0.2970(18) 0.040 Uiso d D 1 . .
    H H9C 0.4003(18) 0.469(2) 0.2406(17) 0.040 Uiso d D 1 . .
    C C1 0.28309(19) 0.3469(3) 0.02915(18) 0.0272(6) Uani d . 1 . .
    C C2 0.23784(19) 0.3751(3) -0.05515(18) 0.0312(7) Uani d . 1 . .
    C C3 0.2485(2) 0.2972(4) -0.1248(2) 0.0386(8) Uani d . 1 . .
    H H3A 0.2170 0.3202 -0.1800 0.046 Uiso calc R 1 . .
    C C4 0.3062(2) 0.1854(4) -0.1112(2) 0.0420(8) Uani d . 1 . .
    H H4A 0.3132 0.1298 -0.1570 0.050 Uiso calc R 1 . .
    C C5 0.3537(2) 0.1565(3) -0.02903(19) 0.0359(7) Uani d . 1 . .
    H H5A 0.3936 0.0817 -0.0203 0.043 Uiso calc R 1 . .
    C C6 0.34391(19) 0.2355(3) 0.04132(18) 0.0283(7) Uani d . 1 . .
    C C7 0.26975(19) 0.4381(3) 0.10318(17) 0.0273(6) Uani d . 1 . .
    C C8 0.4034(2) 0.1983(3) 0.12786(19) 0.0290(6) Uani d . 1 . .
    C C9 0.2360(2) 0.8381(4) 0.03926(19) 0.0380(8) Uani d . 1 . .
    H H9A 0.2676 0.7659 0.0210 0.046 Uiso calc R 1 . .
    C C10 0.1829(2) 0.9217(4) -0.02198(19) 0.0378(8) Uani d . 1 . .
    H H10A 0.1795 0.9052 -0.0798 0.045 Uiso calc R 1 . .
    C C11 0.1994(2) 0.9611(4) 0.1467(2) 0.0401(8) Uani d . 1 . .
    H H11A 0.2049 0.9761 0.2050 0.048 Uiso calc R 1 . .
    C C12 0.1452(2) 1.0492(4) 0.0896(2) 0.0400(8) Uani d . 1 . .
    H H12A 0.1155 1.1221 0.1096 0.048 Uiso calc R 1 . .
    C C13 0.0546(2) 1.0864(4) -0.1498(2) 0.0481(9) Uani d . 1 . .
    H H13A 0.0827 1.0105 -0.1690 0.058 Uiso calc R 1 . .
    C C14 -0.0048(3) 1.1679(5) -0.2077(2) 0.0558(11) Uani d . 1 . .
    H H14A -0.0148 1.1454 -0.2656 0.067 Uiso calc R 1 . .
    C C15 0.0285(2) 1.2325(4) -0.0402(2) 0.0442(9) Uani d . 1 . .
    H H15A 0.0388 1.2599 0.0170 0.053 Uiso calc R 1 . .
    C C16 -0.0308(3) 1.3064(4) -0.1027(3) 0.0531(10) Uani d . 1 . .
    H H16A -0.0603 1.3824 -0.0855 0.064 Uiso calc R 1 . .
    C C17 0.13452(19) 1.0300(3) 0.00195(19) 0.0300(7) Uani d . 1 . .
    C C18 0.07229(19) 1.1180(4) -0.06323(19) 0.0320(7) Uani d . 1 . .
    C C19 0.3917(2) 0.9648(3) 0.31517(18) 0.0331(7) Uani d . 1 . .
    H H19A 0.3766 1.0121 0.2629 0.040 Uiso calc R 1 . .
    C C20 0.4460(2) 1.0327(3) 0.38372(18) 0.0310(7) Uani d . 1 . .
    H H20A 0.4674 1.1229 0.3769 0.037 Uiso calc R 1 . .
    C C21 0.46875(18) 0.9661(3) 0.46269(17) 0.0261(6) Uani d . 1 . .
    C C22 0.4311(2) 0.8345(3) 0.46904(18) 0.0336(7) Uani d . 1 . .
    H H22A 0.4417 0.7880 0.5216 0.040 Uiso calc R 1 . .
    C C23 0.3779(2) 0.7729(4) 0.39713(18) 0.0340(7) Uani d . 1 . .
    H H23A 0.3536 0.6845 0.4027 0.041 Uiso calc R 1 . .
loop_
    _atom_site_aniso_label
    _atom_site_aniso_U_11
    _atom_site_aniso_U_22
    _atom_site_aniso_U_33
    _atom_site_aniso_U_12
    _atom_site_aniso_U_13
    _atom_site_aniso_U_23
    Co1 0.0295(2) 0.0217(2) 0.0215(2) -0.00056(17) 0.00289(16) -0.00077(15)
    N1 0.0390(16) 0.0472(19) 0.0376(15) 0.0047(14) -0.0032(14) 0.0032(14)
    N2 0.0317(13) 0.0290(15) 0.0277(12) 0.0015(11) 0.0045(11) 0.0015(11)
    N3 0.0410(17) 0.055(2) 0.0513(18) 0.0092(15) 0.0009(15) 0.0066(15)
    N4 0.0353(14) 0.0283(15) 0.0223(11) -0.0019(11) 0.0062(11) -0.0032(10)
    O1 0.0412(12) 0.0224(12) 0.0254(10) -0.0036(9) 0.0044(9) -0.0011(8)
    O2 0.0486(14) 0.0332(14) 0.0409(12) -0.0088(11) 0.0170(11) -0.0025(10)
    O3 0.0447(13) 0.0299(13) 0.0323(11) 0.0056(10) -0.0036(10) -0.0036(9)
    O4 0.0456(13) 0.0205(12) 0.0458(13) 0.0039(10) -0.0020(10) 0.0026(9)
    O5 0.0578(16) 0.0590(19) 0.0494(15) 0.0215(14) 0.0065(13) -0.0057(13)
    O6 0.103(3) 0.112(3) 0.0584(18) 0.053(2) 0.0208(17) 0.0473(19)
    O7 0.0360(12) 0.0228(12) 0.0312(11) -0.0017(9) 0.0032(9) 0.0009(9)
    O8 0.0325(11) 0.0340(13) 0.0335(11) 0.0033(10) 0.0060(10) 0.0027(9)
    O9 0.0364(12) 0.0256(12) 0.0321(11) 0.0023(9) -0.0017(10) -0.0028(9)
    C1 0.0291(15) 0.0228(16) 0.0275(14) -0.0066(12) 0.0026(12) -0.0011(12)
    C2 0.0311(16) 0.0282(18) 0.0309(15) -0.0014(13) 0.0008(13) 0.0008(13)
    C3 0.0413(18) 0.045(2) 0.0258(15) -0.0057(16) 0.0006(14) -0.0006(14)
    C4 0.051(2) 0.045(2) 0.0306(16) -0.0083(17) 0.0111(15) -0.0097(15)
    C5 0.0416(18) 0.0237(17) 0.0419(18) -0.0010(14) 0.0091(15) -0.0062(14)
    C6 0.0312(16) 0.0218(16) 0.0310(15) -0.0052(12) 0.0054(13) 0.0008(12)
    C7 0.0299(15) 0.0229(16) 0.0248(14) 0.0017(12) -0.0020(12) -0.0007(11)
    C8 0.0307(15) 0.0221(16) 0.0320(15) -0.0039(13) 0.0034(13) 0.0023(13)
    C9 0.052(2) 0.0327(19) 0.0304(16) 0.0115(15) 0.0128(15) 0.0041(14)
    C10 0.0468(19) 0.041(2) 0.0246(15) 0.0107(16) 0.0062(14) 0.0040(14)
    C11 0.0445(19) 0.042(2) 0.0309(16) 0.0059(16) 0.0044(15) -0.0068(15)
    C12 0.0460(19) 0.037(2) 0.0340(16) 0.0140(16) 0.0048(15) -0.0081(14)
    C13 0.044(2) 0.054(2) 0.0421(19) 0.0178(17) 0.0011(16) -0.0041(17)
    C14 0.049(2) 0.073(3) 0.0392(19) 0.020(2) -0.0007(18) -0.0034(19)
    C15 0.048(2) 0.042(2) 0.0410(19) 0.0125(17) 0.0076(16) 0.0008(16)
    C16 0.056(2) 0.042(2) 0.060(2) 0.0207(18) 0.012(2) 0.0046(18)
    C17 0.0271(15) 0.0279(17) 0.0345(16) 0.0007(13) 0.0062(13) 0.0043(13)
    C18 0.0262(15) 0.0337(18) 0.0348(16) 0.0024(13) 0.0050(13) 0.0026(13)
    C19 0.0444(18) 0.0284(18) 0.0246(14) -0.0008(14) 0.0046(13) -0.0019(12)
    C20 0.0388(17) 0.0259(17) 0.0275(14) -0.0041(13) 0.0061(13) -0.0022(12)
    C21 0.0292(14) 0.0260(16) 0.0232(13) -0.0017(12) 0.0064(12) -0.0039(12)
    C22 0.0441(18) 0.0344(19) 0.0216(14) -0.0050(14) 0.0065(13) 0.0015(13)
    C23 0.0416(18) 0.0325(19) 0.0275(15) -0.0122(14) 0.0077(14) -0.0028(13)
_geom_special_details
;
All e.s.d.'s (except the e.s.d. in the dihedral angle between two l.s. planes)
are estimated using the full covariance matrix. The cell e.s.d.'s are taken
into account individually in the estimation of e.s.d.'s in distances, angles
and torsion angles; correlations between e.s.d.'s in cell parameters are only
used when they are defined by crystal symmetry. An approximate (isotropic)
treatment of cell e.s.d.'s is used for estimating e.s.d.'s involving l.s.
planes.
;
loop_
    _geom_bond_atom_site_label_1
    _geom_bond_atom_site_label_2
    _geom_bond_site_symmetry_2
    _geom_bond_distance
    _geom_bond_publ_flag
    Co1 O1 . 2.075(2) ?
    Co1 O9 . 2.097(2) ?
    Co1 O8 . 2.126(2) ?
    Co1 N2 . 2.138(2) ?
    Co1 N4 . 2.149(2) ?
    Co1 O7 . 2.164(2) ?
    N1 O5 . 1.197(4) ?
    N1 O6 . 1.225(4) ?
    N1 C2 . 1.472(4) ?
    N2 C9 . 1.330(4) ?
    N2 C11 . 1.336(4) ?
    N3 C14 . 1.322(5) ?
    N3 C16 . 1.325(5) ?
    N4 C23 . 1.337(4) ?
    N4 C19 . 1.339(4) ?
    O1 C7 . 1.253(4) ?
    O2 C7 . 1.244(4) ?
    O3 C8 . 1.242(4) ?
    O4 C8 . 1.257(4) ?
    O7 H7A . 0.842(10) ?
    O7 H7B . 0.845(10) ?
    O8 H8A . 0.854(10) ?
    O8 H8B . 0.847(10) ?
    O9 H9B . 0.849(10) ?
    O9 H9C . 0.849(10) ?
    C1 C2 . 1.395(4) ?
    C1 C6 . 1.401(4) ?
    C1 C7 . 1.522(4) ?
    C2 C3 . 1.382(4) ?
    C3 C4 . 1.372(5) ?
    C3 H3A . 0.9300 ?
    C4 C5 . 1.378(4) ?
    C4 H4A . 0.9300 ?
    C5 C6 . 1.393(4) ?
    C5 H5A . 0.9300 ?
    C6 C8 . 1.517(4) ?
    C9 C10 . 1.374(4) ?
    C9 H9A . 0.9300 ?
    C10 C17 . 1.380(4) ?
    C10 H10A . 0.9300 ?
    C11 C12 . 1.370(4) ?
    C11 H11A . 0.9300 ?
    C12 C17 . 1.388(4) ?
    C12 H12A . 0.9300 ?
    C13 C14 . 1.380(5) ?
    C13 C18 . 1.384(4) ?
    C13 H13A . 0.9300 ?
    C14 H14A . 0.9300 ?
    C15 C18 . 1.376(5) ?
    C15 C16 . 1.382(5) ?
    C15 H15A . 0.9300 ?
    C16 H16A . 0.9300 ?
    C17 C18 . 1.498(4) ?
    C19 C20 . 1.377(4) ?
    C19 H19A . 0.9300 ?
    C20 C21 . 1.383(4) ?
    C20 H20A . 0.9300 ?
    C21 C22 . 1.388(4) ?
    C21 C21 3_676 1.497(5) ?
    C22 C23 . 1.380(4) ?
    C22 H22A . 0.9300 ?
    C23 H23A . 0.9300 ?
loop_
    _geom_angle_atom_site_label_1
    _geom_angle_atom_site_label_2
    _geom_angle_atom_site_label_3
    _geom_angle_site_symmetry_1
    _geom_angle_site_symmetry_3
    _geom_angle
    _geom_angle_publ_flag
    O1 Co1 O9 . . 82.56(8) ?
    O1 Co1 O8 . . 91.30(9) ?
    O9 Co1 O8 . . 86.66(9) ?
    O1 Co1 N2 . . 89.37(9) ?
    O9 Co1 N2 . . 170.96(9) ?
    O8 Co1 N2 . . 97.64(9) ?
    O1 Co1 N4 . . 171.19(9) ?
    O9 Co1 N4 . . 89.42(9) ?
    O8 Co1 N4 . . 91.87(9) ?
    N2 Co1 N4 . . 98.34(10) ?
    O1 Co1 O7 . . 90.54(8) ?
    O9 Co1 O7 . . 88.29(9) ?
    O8 Co1 O7 . . 174.37(8) ?
    N2 Co1 O7 . . 87.70(9) ?
    N4 Co1 O7 . . 85.57(9) ?
    O5 N1 O6 . . 123.1(3) ?
    O5 N1 C2 . . 119.7(3) ?
    O6 N1 C2 . . 117.2(3) ?
    C9 N2 C11 . . 116.3(3) ?
    C9 N2 Co1 . . 118.0(2) ?
    C11 N2 Co1 . . 125.5(2) ?
    C14 N3 C16 . . 116.1(3) ?
    C23 N4 C19 . . 116.7(3) ?
    C23 N4 Co1 . . 118.9(2) ?
    C19 N4 Co1 . . 121.1(2) ?
    C7 O1 Co1 . . 127.50(19) ?
    Co1 O7 H7A . . 106(2) ?
    Co1 O7 H7B . . 116(2) ?
    H7A O7 H7B . . 110.9(16) ?
    Co1 O8 H8A . . 100(2) ?
    Co1 O8 H8B . . 114(2) ?
    H8A O8 H8B . . 109.6(16) ?
    Co1 O9 H9B . . 118(2) ?
    Co1 O9 H9C . . 110(2) ?
    H9B O9 H9C . . 109.4(16) ?
    C2 C1 C6 . . 116.7(3) ?
    C2 C1 C7 . . 121.2(3) ?
    C6 C1 C7 . . 122.1(2) ?
    C3 C2 C1 . . 123.5(3) ?
    C3 C2 N1 . . 116.7(3) ?
    C1 C2 N1 . . 119.7(3) ?
    C4 C3 C2 . . 118.9(3) ?
    C4 C3 H3A . . 120.6 ?
    C2 C3 H3A . . 120.6 ?
    C3 C4 C5 . . 119.2(3) ?
    C3 C4 H4A . . 120.4 ?
    C5 C4 H4A . . 120.4 ?
    C4 C5 C6 . . 122.1(3) ?
    C4 C5 H5A . . 118.9 ?
    C6 C5 H5A . . 118.9 ?
    C5 C6 C1 . . 119.5(3) ?
    C5 C6 C8 . . 117.2(3) ?
    C1 C6 C8 . . 123.3(3) ?
    O2 C7 O1 . . 127.5(3) ?
    O2 C7 C1 . . 117.9(3) ?
    O1 C7 C1 . . 114.7(3) ?
    O3 C8 O4 . . 124.8(3) ?
    O3 C8 C6 . . 119.5(3) ?
    O4 C8 C6 . . 115.7(3) ?
    N2 C9 C10 . . 123.7(3) ?
    N2 C9 H9A . . 118.2 ?
    C10 C9 H9A . . 118.2 ?
    C9 C10 C17 . . 120.3(3) ?
    C9 C10 H10A . . 119.9 ?
    C17 C10 H10A . . 119.9 ?
    N2 C11 C12 . . 123.4(3) ?
    N2 C11 H11A . . 118.3 ?
    C12 C11 H11A . . 118.3 ?
    C11 C12 C17 . . 120.3(3) ?
    C11 C12 H12A . . 119.9 ?
    C17 C12 H12A . . 119.9 ?
    C14 C13 C18 . . 119.8(3) ?
    C14 C13 H13A . . 120.1 ?
    C18 C13 H13A . . 120.1 ?
    N3 C14 C13 . . 123.8(3) ?
    N3 C14 H14A . . 118.1 ?
    C13 C14 H14A . . 118.1 ?
    C18 C15 C16 . . 119.5(3) ?
    C18 C15 H15A . . 120.3 ?
    C16 C15 H15A . . 120.3 ?
    N3 C16 C15 . . 124.2(4) ?
    N3 C16 H16A . . 117.9 ?
    C15 C16 H16A . . 117.9 ?
    C10 C17 C12 . . 116.0(3) ?
    C10 C17 C18 . . 121.6(3) ?
    C12 C17 C18 . . 122.4(3) ?
    C15 C18 C13 . . 116.5(3) ?
    C15 C18 C17 . . 121.9(3) ?
    C13 C18 C17 . . 121.5(3) ?
    N4 C19 C20 . . 123.5(3) ?
    N4 C19 H19A . . 118.2 ?
    C20 C19 H19A . . 118.2 ?
    C19 C20 C21 . . 119.7(3) ?
    C19 C20 H20A . . 120.1 ?
    C21 C20 H20A . . 120.1 ?
    C20 C21 C22 . . 116.9(3) ?
    C20 C21 C21 . 3_676 121.0(3) ?
    C22 C21 C21 . 3_676 122.0(3) ?
    C23 C22 C21 . . 119.8(3) ?
    C23 C22 H22A . . 120.1 ?
    C21 C22 H22A . . 120.1 ?
    N4 C23 C22 . . 123.2(3) ?
    N4 C23 H23A . . 118.4 ?
    C22 C23 H23A . . 118.4 ?
loop_
    _geom_torsion_atom_site_label_1
    _geom_torsion_atom_site_label_2
    _geom_torsion_atom_site_label_3
    _geom_torsion_atom_site_label_4
    _geom_torsion_site_symmetry_1
    _geom_torsion_site_symmetry_2
    _geom_torsion_site_symmetry_3
    _geom_torsion_site_symmetry_4
    _geom_torsion
    _geom_torsion_publ_flag
    O1 Co1 N2 C9 . . . . -21.2(2) ?
    O8 Co1 N2 C9 . . . . -112.4(2) ?
    N4 Co1 N2 C9 . . . . 154.5(2) ?
    O7 Co1 N2 C9 . . . . 69.3(2) ?
    O1 Co1 N2 C11 . . . . 154.2(3) ?
    O8 Co1 N2 C11 . . . . 63.0(3) ?
    N4 Co1 N2 C11 . . . . -30.1(3) ?
    O7 Co1 N2 C11 . . . . -115.2(3) ?
    O9 Co1 N4 C23 . . . . -31.5(2) ?
    O8 Co1 N4 C23 . . . . 55.1(2) ?
    N2 Co1 N4 C23 . . . . 153.1(2) ?
    O7 Co1 N4 C23 . . . . -119.9(2) ?
    O9 Co1 N4 C19 . . . . 127.1(2) ?
    O8 Co1 N4 C19 . . . . -146.3(2) ?
    N2 Co1 N4 C19 . . . . -48.3(3) ?
    O7 Co1 N4 C19 . . . . 38.7(2) ?
    O9 Co1 O1 C7 . . . . 62.0(2) ?
    O8 Co1 O1 C7 . . . . -24.5(2) ?
    N2 Co1 O1 C7 . . . . -122.1(2) ?
    O7 Co1 O1 C7 . . . . 150.2(2) ?
    C6 C1 C2 C3 . . . . 1.9(5) ?
    C7 C1 C2 C3 . . . . 179.0(3) ?
    C6 C1 C2 N1 . . . . -177.9(3) ?
    C7 C1 C2 N1 . . . . -0.8(4) ?
    O5 N1 C2 C3 . . . . 148.7(3) ?
    O6 N1 C2 C3 . . . . -30.8(5) ?
    O5 N1 C2 C1 . . . . -31.5(5) ?
    O6 N1 C2 C1 . . . . 149.0(3) ?
    C1 C2 C3 C4 . . . . 0.2(5) ?
    N1 C2 C3 C4 . . . . -180.0(3) ?
    C2 C3 C4 C5 . . . . -1.8(5) ?
    C3 C4 C5 C6 . . . . 1.3(5) ?
    C4 C5 C6 C1 . . . . 0.9(5) ?
    C4 C5 C6 C8 . . . . -176.8(3) ?
    C2 C1 C6 C5 . . . . -2.4(4) ?
    C7 C1 C6 C5 . . . . -179.5(3) ?
    C2 C1 C6 C8 . . . . 175.2(3) ?
    C7 C1 C6 C8 . . . . -1.9(5) ?
    Co1 O1 C7 O2 . . . . 13.2(4) ?
    Co1 O1 C7 C1 . . . . -167.53(18) ?
    C2 C1 C7 O2 . . . . 106.9(3) ?
    C6 C1 C7 O2 . . . . -76.2(4) ?
    C2 C1 C7 O1 . . . . -72.5(4) ?
    C6 C1 C7 O1 . . . . 104.5(3) ?
    C5 C6 C8 O3 . . . . 155.8(3) ?
    C1 C6 C8 O3 . . . . -21.8(5) ?
    C5 C6 C8 O4 . . . . -21.9(4) ?
    C1 C6 C8 O4 . . . . 160.4(3) ?
    C11 N2 C9 C10 . . . . -1.1(5) ?
    Co1 N2 C9 C10 . . . . 174.7(3) ?
    N2 C9 C10 C17 . . . . -0.1(5) ?
    C9 N2 C11 C12 . . . . 0.9(5) ?
    Co1 N2 C11 C12 . . . . -174.5(3) ?
    N2 C11 C12 C17 . . . . 0.5(6) ?
    C16 N3 C14 C13 . . . . 1.5(7) ?
    C18 C13 C14 N3 . . . . -1.1(7) ?
    C14 N3 C16 C15 . . . . -0.5(6) ?
    C18 C15 C16 N3 . . . . -1.0(6) ?
    C9 C10 C17 C12 . . . . 1.5(5) ?
    C9 C10 C17 C18 . . . . -176.6(3) ?
    C11 C12 C17 C10 . . . . -1.7(5) ?
    C11 C12 C17 C18 . . . . 176.5(3) ?
    C16 C15 C18 C13 . . . . 1.4(5) ?
    C16 C15 C18 C17 . . . . -177.4(3) ?
    C14 C13 C18 C15 . . . . -0.5(6) ?
    C14 C13 C18 C17 . . . . 178.4(4) ?
    C10 C17 C18 C15 . . . . -175.3(3) ?
    C12 C17 C18 C15 . . . . 6.7(5) ?
    C10 C17 C18 C13 . . . . 5.9(5) ?
    C12 C17 C18 C13 . . . . -172.1(3) ?
    C23 N4 C19 C20 . . . . 4.3(5) ?
    Co1 N4 C19 C20 . . . . -154.8(3) ?
    N4 C19 C20 C21 . . . . -1.0(5) ?
    C19 C20 C21 C22 . . . . -3.0(5) ?
    C19 C20 C21 C21 . . . 3_676 176.9(3) ?
    C20 C21 C22 C23 . . . . 3.6(5) ?
    C21 C21 C22 C23 3_676 . . . -176.3(3) ?
    C19 N4 C23 C22 . . . . -3.6(5) ?
    Co1 N4 C23 C22 . . . . 156.0(3) ?
    C21 C22 C23 N4 . . . . -0.3(5) ?
loop_
    _geom_hbond_atom_site_label_D
    _geom_hbond_atom_site_label_H
    _geom_hbond_atom_site_label_A
    _geom_hbond_site_symmetry_A
    _geom_hbond_distance_DH
    _geom_hbond_distance_HA
    _geom_hbond_distance_DA
    _geom_hbond_angle_DHA
    O7 H7A O3 2_655 0.842(10) 1.960(11) 2.798(3) 173(3)
    O7 H7B O4 1_565 0.845(10) 1.942(12) 2.772(3) 167(3)
    O8 H8A O2 . 0.854(10) 1.855(13) 2.677(3) 161(3)
    O8 H8B N3 3_575 0.847(10) 2.021(15) 2.830(4) 159(3)
    O9 H9B O4 2_655 0.849(10) 1.810(13) 2.645(3) 167(3)
    O9 H9C O3 . 0.849(10) 1.968(13) 2.801(3) 167(3)
data_global
_journal_date_recd_electronic     2009-05-29
_journal_date_accepted     2009-07-20
_journal_name_full     'Acta Crystallographica, Section E'
_journal_year     2009
_journal_volume     65
_journal_issue      8
_journal_page_first     m992
_journal_page_last     m993
_journal_paper_category     QM
_journal_coeditor_code     YA2101
_publ_contact_author_name     'Guo Hong-Xu'
_publ_contact_author_address
;
Department of Chemistry and Environmental Science
Zhangzhou Normal University
Zhangzhou,Fujian,363000,
P. R. China
;
_publ_contact_author_email     'ghx919@yahoo.com.cn'
_publ_contact_author_fax     '86 596 2591445'
_publ_contact_author_phone     '86 596 2591445'
_publ_section_title
;\
(\m-4,4'-Bipyridine-\k^2^<i>N</i>:<i>N</i>')bis[triaqua(4,4'-bipyridine-\
\k<i>N</i>)(3-nitrophthalato-\k<i>O</i>^2^)cobalt(II)]
;
loop_
    _publ_author_name
    _publ_author_address
    'Guo, Hong-Xu'
;
Department of Chemistry and Environmental Science
Zhangzhou Normal University
Zhangzhou
Fujian 363000
People's Republic of China
;
    'Yao, Zhong-Liang'
;
Department of Chemistry and Environmental Science
Zhangzhou Normal University
Zhangzhou
Fujian 363000
People's Republic of China
;
    'Weng, Wen'
;
Department of Chemistry and Environmental Science
Zhangzhou Normal University
Zhangzhou
Fujian 363000
People's Republic of China
;
    'Li, Xi-Zhong'
;
Department of Chemistry and Environmental Science
Zhangzhou Normal University
Zhangzhou
Fujian 363000
People's Republic of China
;
