# Supplementary material for: (μ-4,4′-Bipyridine-κ2 N:N′)bis­[triaqua­(4,4′-bipyridine-κN)(3-nitro­phthalato-κO 2)cobalt(II)]
Source: Acta Crystallogr Sect E Struct Rep Online. 2009 Jul 25;65(Pt 8):m992–3. doi: 10.1107/S160053680902875X (PMC2977433; doi:10.1107/S160053680902875X)
Supplement: Supplementary file 2 [file e-65-0m992-Isup2.hkl]

# 
# h,k,l, Fc-squared, Fo-squared, sigma(Fo-squared) and status flag 
# 
data_I
_shelx_title ' d                      R =  New: P21/c' 
_shelx_refln_list_code          4 
_shelx_F_calc_maximum      256.73 
_exptl_crystal_F_000      1143.77 
_reflns_d_resolution_high  0.7704 
 
loop_ 
 _symmetry_equiv_pos_as_xyz 
 'x, y, z' 
 '-x, y+1/2, -z+1/2' 
 '-x, -y, -z' 
 'x, -y-1/2, z-1/2' 
 
_cell_length_a    15.6720 
_cell_length_b     9.4283 
_cell_length_c    16.0630 
_cell_angle_alpha  90.000 
_cell_angle_beta  103.920 
_cell_angle_gamma  90.000 
 
_shelx_F_squared_multiplier     1.000 
 
loop_ 
 _refln_index_h 
 _refln_index_k 
 _refln_index_l 
 _refln_F_squared_calc 
 _refln_F_squared_meas 
 _refln_F_squared_sigma 
 _refln_observed_status 
   3   0   0     7744.28     7459.69    280.62 o 
   4   0   0      106.87      125.27     12.68 o 
   5   0   0     9213.07     8833.92    345.86 o 
   6   0   0       12.06       51.19     14.20 o 
   7   0   0     2132.02     2149.90     52.16 o 
   8   0   0     7024.26     6421.13    137.78 o 
   9   0   0     3205.42     3195.70     52.09 o 
  10   0   0      959.68      969.17     36.70 o 
  11   0   0     5582.12     5768.05     98.51 o 
  12   0   0      484.06      591.07     37.46 o 
  13   0   0      432.84      417.62     31.44 o 
  14   0   0      367.86      365.64     54.49 o 
  15   0   0       26.60       19.74     38.65 o 
  16   0   0      425.01      425.48     49.83 o 
  17   0   0       87.84       90.59     34.30 o 
  18   0   0        0.20       74.10     36.04 o 
  19   0   0        1.96      -44.95     44.95 o 
   2   1   0     2407.00     2344.07     23.66 o 
   3   1   0        5.05        6.56      5.90 o 
   4   1   0      548.48      589.16     13.09 o 
   5   1   0     2462.53     2359.76     34.35 o 
   6   1   0       19.60       26.59     11.45 o 
   7   1   0     8608.51     8167.95     95.80 o 
   8   1   0     1231.21     1172.94     84.88 o 
   9   1   0      428.57      424.38     26.17 o 
  10   1   0     1798.47     1794.24     44.54 o 
  11   1   0        3.50       14.70     13.03 o 
  12   1   0      553.62      576.93     23.14 o 
  13   1   0      452.14      514.81     24.81 o 
  14   1   0      179.35      219.61     20.78 o 
  15   1   0     1632.81     1750.83     40.58 o 
  16   1   0      243.21      279.60     35.64 o 
  17   1   0       70.02       82.66     25.33 o 
  18   1   0      909.59      968.23     41.47 o 
  19   1   0      184.75      144.63     31.46 o 
   0   2   0     2132.97     2010.66     35.07 o 
   1   2   0     4445.97     4333.59     44.92 o 
   2   2   0      523.81      473.15     18.58 o 
   3   2   0    65910.67    64407.54   1163.58 o 
   4   2   0     2083.75     2053.42     32.19 o 
   5   2   0     1002.89      966.16     21.78 o 
   6   2   0      282.49      334.65     18.84 o 
   7   2   0     1073.02     1176.93     29.92 o 
   8   2   0     1198.37     1200.37     21.88 o 
   9   2   0     3710.35     3694.07     53.08 o 
  10   2   0      156.04      175.41     24.36 o 
  11   2   0     1435.55     1420.83     27.69 o 
  12   2   0     1499.64     1540.38     35.48 o 
  13   2   0       79.17       44.18     18.72 o 
  14   2   0      464.58      517.65     39.81 o 
  15   2   0      185.88      164.59     20.19 o 
  16   2   0      118.61      113.25     20.28 o 
  17   2   0      177.79      202.47     24.20 o 
  18   2   0        7.16        2.66     23.16 o 
  19   2   0      164.01      180.96     31.65 o 
   1   3   0       78.68       86.11     14.12 o 
   2   3   0      568.44      483.79     19.31 o 
   3   3   0     1542.29     1714.31     34.59 o 
   4   3   0     6212.00     6829.12    874.94 o 
   5   3   0     1223.49     1370.75     24.24 o 
   6   3   0     1737.61     1917.56     38.66 o 
   7   3   0      794.46      717.26     28.57 o 
   8   3   0      614.18      570.57     18.44 o 
   9   3   0       56.01       38.56     11.97 o 
  10   3   0      576.32      623.59     26.76 o 
  11   3   0     1536.38     1499.97     39.30 o 
  12   3   0      120.09      181.41     33.38 o 
  13   3   0      282.17      265.45     23.65 o 
  14   3   0       66.56       84.84     25.82 o 
  15   3   0      558.27      474.53     31.26 o 
  16   3   0      170.65      160.32     25.11 o 
  17   3   0       10.28        3.19     23.15 o 
  18   3   0      480.99      436.47     36.54 o 
  19   3   0      412.49      413.32     44.24 o 
   0   4   0     2891.92     2626.01     67.77 o 
   1   4   0     1374.87     1584.06     30.62 o 
   2   4   0     3874.60     4246.77     59.15 o 
   3   4   0      185.83      165.94     13.50 o 
   4   4   0     7954.09     8222.86     99.92 o 
   5   4   0      146.99      110.56     13.45 o 
   6   4   0     3117.95     3136.27     47.12 o 
   7   4   0     2750.19     2749.29     77.54 o 
   8   4   0      739.46      727.06    127.20 o 
   9   4   0      198.21      218.54     18.30 o 
  10   4   0       44.15       45.80     14.88 o 
  11   4   0      365.32      409.70     34.95 o 
  12   4   0       41.76       76.54     15.75 o 
  13   4   0      108.63      111.53     21.79 o 
  14   4   0      793.43      812.83     36.17 o 
  15   4   0      349.63      369.65     39.80 o 
  16   4   0        8.02       20.43     26.37 o 
  17   4   0      320.57      246.56     39.05 o 
  18   4   0        1.94       62.30     35.24 o 
   1   5   0      875.47      864.29     68.09 o 
   2   5   0      104.11      114.20     18.99 o 
   3   5   0       29.25       33.24     16.07 o 
   4   5   0      113.70      142.46     18.70 o 
   5   5   0      613.35      687.70     81.21 o 
   6   5   0        4.86       10.23     14.92 o 
   7   5   0      134.31      146.81     20.80 o 
   8   5   0       10.58        0.57     18.90 o 
   9   5   0     1320.87     1339.53     40.38 o 
  10   5   0      758.39      805.78     32.72 o 
  11   5   0     1022.57      902.45     55.31 o 
  12   5   0      832.80      804.82     31.96 o 
  13   5   0       17.09       38.60     19.35 o 
  14   5   0        2.76      -18.75     24.98 o 
  15   5   0       49.23       51.24     30.66 o 
  16   5   0        0.21       18.30     30.80 o 
  17   5   0       15.48       47.22     31.67 o 
  18   5   0       25.75       19.15     58.52 o 
   0   6   0      411.40      362.75     42.82 o 
   1   6   0      203.94      323.03     25.16 o 
   2   6   0      291.72      287.19     34.29 o 
   3   6   0      272.43      944.60    340.25 o 
   4   6   0      144.95      148.80     20.65 o 
   5   6   0       93.75      101.12     19.50 o 
   6   6   0      280.85      303.29     26.10 o 
   7   6   0       86.32      102.67     22.07 o 
   8   6   0      623.21      626.65     30.07 o 
   9   6   0      325.76      453.52     29.50 o 
  10   6   0        0.16      -10.22     23.20 o 
  11   6   0        0.29        4.22     28.44 o 
  12   6   0       87.42       57.70     26.45 o 
  13   6   0       49.18       82.49     24.43 o 
  14   6   0        8.17        1.07     23.00 o 
  15   6   0        0.13       66.46     34.97 o 
  16   6   0       15.39       -6.21     35.70 o 
  17   6   0       32.60       72.64     46.66 o 
   1   7   0     1794.53     1638.98     53.88 o 
   2   7   0      826.50      889.96     50.84 o 
   3   7   0      136.66      165.00     26.55 o 
   4   7   0      443.64      434.22     27.81 o 
   5   7   0        1.31       17.37     22.48 o 
   6   7   0      204.87      230.18     26.50 o 
   7   7   0      445.41      476.54     57.12 o 
   8   7   0      315.25      316.86     28.74 o 
   9   7   0       18.49       64.05     29.41 o 
  10   7   0      356.18      407.02     36.41 o 
  11   7   0       13.72       55.88     28.32 o 
  12   7   0      246.81      203.17     38.09 o 
  13   7   0      411.43      439.07     58.44 o 
  14   7   0        1.10       93.04     57.60 o 
  15   7   0       25.13       71.29     34.40 o 
  16   7   0       19.07       53.41     44.86 o 
   0   8   0     3059.34     2910.77    108.80 o 
   1   8   0     1578.56     1530.62     75.42 o 
   2   8   0       57.12      103.76     40.16 o 
   3   8   0     1438.99     1375.24     54.00 o 
   4   8   0      202.59      172.53     29.69 o 
   5   8   0      285.65      229.91     32.12 o 
   6   8   0      683.01      804.30     49.15 o 
   7   8   0     1378.68     1391.68     48.68 o 
   8   8   0     1298.26     1320.05     58.87 o 
   9   8   0       82.56      125.04     27.46 o 
  10   8   0      192.49      149.08     39.68 o 
  11   8   0      216.93      169.86     42.23 o 
  12   8   0       87.10      201.04     71.27 o 
  13   8   0        1.67       72.84     50.94 o 
  14   8   0      129.61      112.46     40.93 o 
   1   9   0      488.59      454.74     41.86 o 
   2   9   0       63.98      101.07     39.02 o 
   3   9   0      235.17      257.43     43.42 o 
   4   9   0     1863.88     1804.15     59.85 o 
   5   9   0      961.49     1000.56     89.17 o 
   6   9   0      233.12      247.21     34.90 o 
   7   9   0     1978.37     2028.72     66.00 o 
   8   9   0      363.28      311.19     63.03 o 
   9   9   0       40.11       42.86     31.76 o 
  10   9   0      465.78      639.87     89.89 o 
  11   9   0       70.94       51.37     37.40 o 
  12   9   0        4.27       13.24     33.71 o 
  13   9   0       19.56       45.35     72.12 o 
   0  10   0      175.90      175.90     77.94 o 
   1  10   0       14.57       25.82     33.64 o 
   2  10   0       28.36       75.84     42.94 o 
   3  10   0      266.18      258.90     59.55 o 
   4  10   0        6.27       48.55     38.99 o 
   5  10   0       90.13       52.10     34.37 o 
   6  10   0      206.61      275.52     45.82 o 
   7  10   0       33.18       81.71     33.17 o 
   8  10   0      999.67     1116.22     66.93 o 
   9  10   0      485.22      627.97    127.76 o 
  10  10   0       83.20      108.97     41.27 o 
  11  10   0      546.54      605.03     56.96 o 
   2  11   0      601.49      645.60    119.82 o 
   3  11   0        0.46      133.27     43.02 o 
   4  11   0      661.41      963.52    115.53 o 
   5  11   0      255.23      207.68     41.56 o 
   6  11   0      138.47      189.36     41.15 o 
   7  11   0      888.82      929.84    104.78 o 
   8  11   0       41.67       96.27     42.31 o 
   1  12   0      169.55      160.16    103.13 o 
   2  12   0       49.27      103.64     55.09 o 
   3  12   0       80.48      117.13     88.84 o 
 -19   1   1       85.80       18.38     23.16 o 
 -18   1   1        2.67       -6.02     26.23 o 
 -17   1   1       33.22       27.38     26.49 o 
 -16   1   1       22.47        8.85     19.61 o 
 -15   1   1       25.20       56.11     17.53 o 
 -14   1   1      480.62      522.84     31.25 o 
 -13   1   1      271.80      261.26     19.00 o 
 -12   1   1     1662.72     1589.46     33.94 o 
 -11   1   1      497.75      532.37     45.85 o 
 -10   1   1      732.33      740.05     22.16 o 
  -9   1   1     1857.27     1876.48     42.10 o 
  -8   1   1       31.05       21.41     12.26 o 
  -7   1   1     1311.11     1339.84     39.73 o 
  -6   1   1     1054.02     1068.46     24.51 o 
  -5   1   1       35.89       56.10      7.42 o 
  -4   1   1    23212.03    23077.02    306.37 o 
  -3   1   1     2638.74     2745.20     24.51 o 
  -2   1   1     3428.96     3523.75     26.22 o 
   1   1   1     5001.81     4799.87     37.17 o 
   2   1   1       53.20       75.56      4.58 o 
   3   1   1     1488.95     1567.75     21.95 o 
   4   1   1     4874.93     4810.82     44.01 o 
   5   1   1     2427.84     2527.81     25.31 o 
   6   1   1        2.92       -9.68      9.68 o 
   7   1   1      568.02      673.24     18.68 o 
   8   1   1       56.96       61.68     12.15 o 
   9   1   1      926.43      918.60     21.14 o 
  10   1   1      512.41      515.83     33.44 o 
  11   1   1       77.64       54.11     16.81 o 
  12   1   1      564.22      582.12     22.88 o 
  13   1   1        1.16        8.41     20.75 o 
  14   1   1        9.71       28.43     18.28 o 
  15   1   1       94.87       94.29     30.30 o 
  16   1   1      107.01      101.60     23.72 o 
  17   1   1       85.80      107.69     23.54 o 
  18   1   1      105.06       73.13     25.37 o 
  19   1   1        0.06        2.15     25.98 o 
 -19   2   1       48.85       71.61     27.16 o 
 -18   2   1      124.27       79.02     23.95 o 
 -17   2   1      622.90      701.29     31.82 o 
 -16   2   1       93.16       51.80     19.11 o 
 -15   2   1        8.57       16.94     18.70 o 
 -14   2   1      454.14      478.07     28.69 o 
 -13   2   1      415.70      420.55     37.00 o 
 -12   2   1      174.89      168.59     18.95 o 
 -11   2   1     1775.28     1908.30     37.42 o 
 -10   2   1      137.79      152.39     17.71 o 
  -9   2   1     1760.39     1781.66     38.51 o 
  -8   2   1     3290.01     3135.00     32.80 o 
  -7   2   1     2608.78     2709.26     30.00 o 
  -6   2   1     2497.52     2528.12     46.55 o 
  -5   2   1     1162.27     1240.00     17.27 o 
  -4   2   1     6751.34     6763.65     76.16 o 
  -3   2   1    21598.60    22044.10    278.12 o 
  -2   2   1      117.77      225.39     20.44 o 
  -1   2   1      861.36      848.33     17.98 o 
   0   2   1       16.09      385.31    125.88 o 
   1   2   1     1440.59     1435.38     24.92 o 
   2   2   1     4070.52     4071.87     34.39 o 
   3   2   1    26232.18    26664.95    319.97 o 
   4   2   1     2011.90     2169.14     56.54 o 
   5   2   1    10526.23    10599.67    123.58 o 
   6   2   1      262.99      225.37     11.38 o 
   7   2   1     3957.57     4199.13     45.62 o 
   8   2   1     1003.35      998.78     18.79 o 
   9   2   1      182.81      191.72     19.69 o 
  10   2   1      486.15      527.00     18.11 o 
  11   2   1     1553.66     1669.96     29.04 o 
  12   2   1       26.29       51.36     13.49 o 
  13   2   1        6.51       -7.00     20.27 o 
  14   2   1      716.23      727.30     27.12 o 
  15   2   1      127.27       89.68     21.03 o 
  16   2   1       34.04       65.44     20.98 o 
  17   2   1       73.78       76.52     20.41 o 
  18   2   1        2.32       34.11     26.73 o 
  19   2   1        2.03        1.57     30.40 o 
 -19   3   1      249.39      313.68     84.40 o 
 -18   3   1      269.21      241.28     34.47 o 
 -17   3   1      220.54      175.94     29.19 o 
 -16   3   1      381.57      391.33     29.33 o 
 -15   3   1      278.91      304.08     35.77 o 
 -14   3   1       23.44      -15.32     16.63 o 
 -13   3   1        9.21       14.95     15.51 o 
 -12   3   1     1151.18     1152.56     31.59 o 
 -11   3   1      280.80      308.78     23.29 o 
 -10   3   1     1950.17     1885.04     30.31 o 
  -9   3   1      903.73      911.24     33.73 o 
  -8   3   1      467.95      472.78     25.60 o 
  -7   3   1     8339.00     8507.95     95.98 o 
  -6   3   1      888.58     1046.09     21.99 o 
  -5   3   1     1412.45     1215.45     31.46 o 
  -4   3   1     3048.15     2977.50     34.76 o 
  -3   3   1       70.64      110.68     14.35 o 
  -2   3   1       56.78       62.20     15.16 o 
  -1   3   1     5524.15     5496.49     93.37 o 
   0   3   1     1009.00      908.74     32.96 o 
   1   3   1     3935.66     4042.69     50.77 o 
   2   3   1      214.81      302.35     12.73 o 
   3   3   1     1066.29      892.37     17.88 o 
   4   3   1     1306.46     1231.46     31.09 o 
   5   3   1     2253.79     2288.01     67.03 o 
   6   3   1       74.43       50.60     12.26 o 
   7   3   1     6767.38     6351.65     74.92 o 
   8   3   1      132.72      185.28     15.79 o 
   9   3   1     1890.56     1790.93     28.13 o 
  10   3   1      996.56      985.96     44.68 o 
  11   3   1      290.13      359.13     18.03 o 
  12   3   1      459.54      444.48     21.40 o 
  13   3   1      564.36      638.12     24.22 o 
  14   3   1       35.65       70.46     22.36 o 
  15   3   1      173.85      205.27     21.60 o 
  16   3   1      198.84      195.88     27.80 o 
  17   3   1       85.56       89.45     24.55 o 
  18   3   1      285.84      206.00     31.45 o 
 -18   4   1      148.03      103.07     27.37 o 
 -17   4   1      210.61      178.53     28.85 o 
 -16   4   1        5.51       -0.26     20.82 o 
 -15   4   1      921.89      938.19     42.76 o 
 -14   4   1     1505.65     1570.16     50.46 o 
 -13   4   1       72.41       71.05     21.83 o 
 -12   4   1       34.51       25.72     14.49 o 
 -11   4   1     2153.64     2057.67     60.69 o 
 -10   4   1        1.31        4.82     16.49 o 
  -9   4   1      269.37      228.48     19.69 o 
  -8   4   1      198.68      215.17     20.82 o 
  -7   4   1     4414.19     4412.44     64.49 o 
  -6   4   1      251.02      211.03     16.20 o 
  -5   4   1     1277.84     1117.97     26.25 o 
  -4   4   1      777.86      729.68     51.78 o 
  -3   4   1     2400.40     2235.20     44.85 o 
  -2   4   1      293.81      288.96     19.23 o 
  -1   4   1     2642.53     2895.58     47.60 o 
   0   4   1      156.03       87.78     15.62 o 
   1   4   1     1761.35     1733.91     34.67 o 
   2   4   1    11668.08    11415.05    153.95 o 
   3   4   1     2557.39     2259.73     91.66 o 
   4   4   1     1065.58     1150.61     22.62 o 
   5   4   1     6011.88     5795.97     71.65 o 
   6   4   1    11090.74    10912.04    143.95 o 
   7   4   1      166.36      254.14     42.98 o 
   8   4   1     1677.11     1658.35     30.84 o 
   9   4   1      227.97      223.21     18.45 o 
  10   4   1       17.61       76.18     17.02 o 
  11   4   1      909.20      855.56     30.27 o 
  12   4   1     1264.23     1284.60     31.75 o 
  13   4   1      363.84      381.50     27.27 o 
  14   4   1     2387.85     2602.56     53.19 o 
  15   4   1      356.23      337.12     26.05 o 
  16   4   1       77.36      112.40     23.38 o 
  17   4   1      498.51      368.67     32.69 o 
  18   4   1        1.93        4.62     30.30 o 
 -18   5   1      233.27      311.23     50.28 o 
 -17   5   1        1.80      -30.58     36.59 o 
 -16   5   1      559.67      543.02     44.04 o 
 -15   5   1      375.22      385.36     35.72 o 
 -14   5   1      280.71      287.51     38.99 o 
 -13   5   1     1303.38     1429.96     43.67 o 
 -12   5   1      125.97      144.37     29.14 o 
 -11   5   1       14.54       55.52     26.36 o 
 -10   5   1     1044.24     1159.97     41.77 o 
  -9   5   1     1466.04     1362.71     46.45 o 
  -8   5   1      566.08      576.90     35.07 o 
  -7   5   1     4164.76     4186.51     62.03 o 
  -6   5   1      781.03      807.87     26.20 o 
  -5   5   1     2109.84     1971.27     43.59 o 
  -4   5   1     3630.26     3541.92     64.82 o 
  -3   5   1       13.27        3.99     19.88 o 
  -2   5   1     1067.13      820.97     44.00 o 
  -1   5   1      240.38      211.45     28.91 o 
   0   5   1     2020.03     2006.32     68.63 o 
   1   5   1      155.78      134.78     17.68 o 
   2   5   1     6218.33     6120.49     89.99 o 
   3   5   1      141.70      171.06     17.03 o 
   4   5   1     9586.67     9359.36    126.54 o 
   5   5   1     1125.68     1186.27     34.35 o 
   6   5   1     2605.73     2402.27     43.40 o 
   7   5   1     3221.94     3473.38     53.26 o 
   8   5   1     1004.25      993.94     69.77 o 
   9   5   1      531.37      656.15     46.40 o 
  10   5   1     2767.28     2680.21     57.55 o 
  11   5   1      160.74      148.27     22.88 o 
  12   5   1      482.40      514.43     46.77 o 
  13   5   1     1275.42     1363.61     39.74 o 
  14   5   1       42.72       54.48     22.57 o 
  15   5   1      435.82      394.48     36.63 o 
  16   5   1        1.18      -17.06     24.26 o 
  17   5   1      113.56      153.50     30.00 o 
 -17   6   1       83.95      138.00     50.53 o 
 -16   6   1       89.56      126.50     37.53 o 
 -15   6   1      197.77      237.73     42.65 o 
 -14   6   1     1393.57     1495.15     63.61 o 
 -13   6   1       39.63        8.01     21.00 o 
 -12   6   1     2627.22     2557.31     81.92 o 
 -11   6   1     2890.57     3127.94     80.60 o 
 -10   6   1      603.40      669.68     38.96 o 
  -9   6   1       18.81       -6.18     22.62 o 
  -8   6   1     1488.32     1471.21     40.55 o 
  -7   6   1      240.83      192.02     26.98 o 
  -6   6   1     2228.48     2117.39     51.16 o 
  -5   6   1      761.16      847.14     34.11 o 
  -4   6   1      661.37      649.07     31.56 o 
  -3   6   1     6245.71     6273.64    122.29 o 
  -2   6   1      919.47      774.47     55.06 o 
  -1   6   1     3913.44     3893.36     77.31 o 
   0   6   1     3661.17     3513.65     70.99 o 
   1   6   1     1622.52     1827.47     66.43 o 
   2   6   1     1342.37     1351.76     44.16 o 
   3   6   1     3969.78     3891.74     63.31 o 
   4   6   1      169.40      193.14     20.18 o 
   5   6   1     4614.49     4506.34     81.77 o 
   6   6   1      455.44      495.46     36.07 o 
   7   6   1       57.66       36.00     18.65 o 
   8   6   1      468.80      457.58     36.90 o 
   9   6   1     1943.34     1915.37     59.08 o 
  10   6   1      462.41      442.54     39.00 o 
  11   6   1      732.12      798.82     37.59 o 
  12   6   1       25.78        0.23     23.51 o 
  13   6   1      542.28      575.42     40.94 o 
  14   6   1      609.79      580.26     74.69 o 
  15   6   1       66.34       42.26     31.02 o 
  16   6   1       81.98       81.74     30.40 o 
 -16   7   1      129.71      179.12     56.78 o 
 -15   7   1      142.09      142.86     32.57 o 
 -14   7   1      180.94      258.67     44.70 o 
 -13   7   1      971.20      997.60    136.61 o 
 -12   7   1      259.88      262.69     43.26 o 
 -11   7   1      103.39       94.46     28.24 o 
 -10   7   1      685.94      821.32     50.55 o 
  -9   7   1      142.53      152.52     28.89 o 
  -8   7   1       25.03        5.02     24.42 o 
  -7   7   1      537.10      525.78     35.39 o 
  -6   7   1       19.77       11.30     21.93 o 
  -5   7   1     1514.50     1389.57     41.25 o 
  -4   7   1     4401.87     4328.82     91.88 o 
  -3   7   1      203.06      246.04     38.67 o 
  -2   7   1     2171.38     2249.09     81.13 o 
  -1   7   1     2254.42     2079.36     66.85 o 
   0   7   1        0.49       17.59     25.18 o 
   1   7   1     2064.82     1898.67     57.91 o 
   2   7   1       47.79       55.15     28.28 o 
   3   7   1     2161.53     1935.14     49.71 o 
   4   7   1     2846.75     2695.79     57.81 o 
   5   7   1       17.70        6.37     30.51 o 
   6   7   1       65.55       85.28     23.12 o 
   7   7   1     2520.80     2588.12     66.29 o 
   8   7   1      131.79      117.35     26.80 o 
   9   7   1      204.03      158.70     46.12 o 
  10   7   1      724.95      853.00     47.27 o 
  11   7   1      114.42      130.90     32.42 o 
  12   7   1      564.11      546.18     60.82 o 
  13   7   1      170.06      163.32     52.79 o 
  14   7   1        3.90       42.87     26.04 o 
  15   7   1      320.56      308.32     33.91 o 
 -15   8   1      161.04      142.09     35.98 o 
 -14   8   1      359.16      430.99     93.67 o 
 -13   8   1        0.21      -27.07     30.79 o 
 -12   8   1       34.14      113.60     38.23 o 
 -11   8   1      199.20      184.22     41.46 o 
 -10   8   1        2.85      -14.16     30.91 o 
  -9   8   1      651.15      571.49     38.96 o 
  -8   8   1       69.04       76.93     27.21 o 
  -7   8   1      416.88      427.15     37.42 o 
  -6   8   1      281.86      278.25     29.53 o 
  -5   8   1     1346.13     1321.86     45.83 o 
  -4   8   1      346.41      268.67     34.30 o 
  -3   8   1     2130.38     2032.39     75.33 o 
  -2   8   1      529.15      425.31     40.87 o 
  -1   8   1       33.58       19.78     28.02 o 
   0   8   1     1226.51     1307.84     51.50 o 
   1   8   1       28.60       72.13     31.74 o 
   2   8   1     1872.83     1791.71     60.03 o 
   3   8   1      332.14      373.07     48.03 o 
   4   8   1      676.59      772.26     74.03 o 
   5   8   1        4.78        6.36     27.42 o 
   6   8   1     1932.46     2037.28     80.48 o 
   7   8   1       90.41      134.59     30.50 o 
   8   8   1       35.44       36.50     25.64 o 
   9   8   1       40.12       53.49     25.12 o 
  10   8   1        0.47       44.82     40.03 o 
  11   8   1      144.56      108.61     39.69 o 
  12   8   1       52.33       28.29     30.83 o 
  13   8   1      120.49      153.62     41.39 o 
  14   8   1       94.84       79.71     60.16 o 
 -13   9   1       34.17       44.39     37.39 o 
 -12   9   1       57.96       95.63     38.16 o 
 -11   9   1      310.29      276.83     41.99 o 
 -10   9   1      181.26      234.94     43.42 o 
  -9   9   1       14.80       -1.33     29.12 o 
  -8   9   1       27.73       35.18     29.61 o 
  -7   9   1        0.98       -0.46     26.50 o 
  -6   9   1      163.54      170.15     33.54 o 
  -5   9   1      133.26      125.96     33.11 o 
  -4   9   1       10.35       17.29     30.75 o 
  -3   9   1      156.83      130.96     40.79 o 
  -2   9   1      163.38       88.38     57.06 o 
  -1   9   1      612.55      575.20     45.08 o 
   0   9   1       17.86       75.78     36.59 o 
   1   9   1      227.14      247.23     43.17 o 
   2   9   1      229.36      314.21     52.73 o 
   3   9   1       80.52       36.14     34.54 o 
   4   9   1       72.07       35.76     35.75 o 
   5   9   1      239.93      206.02     34.92 o 
   6   9   1       70.59      106.31     35.41 o 
   7   9   1      614.85      584.87     43.24 o 
   8   9   1      517.65      463.73     39.05 o 
   9   9   1      115.47      110.68     31.12 o 
  10   9   1      415.97      371.20     53.63 o 
  11   9   1       33.94       54.52     43.70 o 
  12   9   1      186.66      136.20     39.58 o 
  13   9   1       10.02       63.41     96.05 o 
 -11  10   1      103.46      197.16     57.96 o 
 -10  10   1       26.89       41.24     65.96 o 
  -9  10   1       78.30      155.12     49.12 o 
  -8  10   1        1.33       71.01     32.88 o 
  -7  10   1       40.13       51.54     33.71 o 
  -6  10   1       63.05      102.97     39.77 o 
  -5  10   1       33.30       -5.66     29.80 o 
  -4  10   1       93.73       87.49     41.42 o 
  -3  10   1       56.33       68.68     42.19 o 
  -2  10   1      415.78      443.27     94.50 o 
  -1  10   1       24.86       13.86     47.46 o 
   0  10   1        1.81       17.79     39.06 o 
   1  10   1       47.10       22.46     47.32 o 
   2  10   1       28.66       58.71     35.92 o 
   3  10   1      180.56      194.56     53.32 o 
   4  10   1      159.91      247.75     40.38 o 
   5  10   1      418.72      402.72     48.87 o 
   6  10   1      131.62      167.86     45.92 o 
   7  10   1       49.85       51.84     39.01 o 
   8  10   1        1.94       16.46     32.63 o 
   9  10   1       80.94       85.41     44.87 o 
  10  10   1      130.67      156.66     47.88 o 
  11  10   1       32.21      -18.40     40.01 o 
  -8  11   1       14.59       64.52     56.06 o 
  -7  11   1        5.04       14.14     38.65 o 
  -6  11   1       51.05       24.18     41.64 o 
  -5  11   1        0.25       65.66     51.70 o 
  -4  11   1       17.93       10.45     34.64 o 
  -3  11   1       18.54       26.02     42.57 o 
  -2  11   1        8.01      -23.92     55.85 o 
  -1  11   1      208.60      261.16     68.50 o 
   0  11   1        5.64        2.41     55.99 o 
   1  11   1       12.07      -53.17     74.91 o 
   2  11   1        2.80       67.51     54.19 o 
   3  11   1       19.58      -38.65     51.48 o 
   4  11   1       30.12       66.53     45.47 o 
   5  11   1       24.00      -38.83     38.83 o 
   6  11   1       53.43       71.93     66.86 o 
   7  11   1       59.94       77.43     37.90 o 
   8  11   1       98.10      102.44     41.57 o 
  -3  12   1      128.80      120.44     55.67 o 
  -2  12   1      140.27       73.37     92.82 o 
  -1  12   1       63.07       70.03     67.09 o 
   0  12   1      136.72      -27.10     64.86 o 
   1  12   1        3.65       53.46     72.44 o 
   2  12   1        3.26       13.62     59.04 o 
   3  12   1        3.85      -55.76     58.13 o 
 -20   0   2        3.99      -29.76     47.73 o 
 -19   0   2      560.20      393.77     55.21 o 
 -18   0   2     1206.08     1155.80    149.33 o 
 -17   0   2      525.63      575.67    233.78 o 
 -16   0   2        0.75       19.98     35.41 o 
 -15   0   2       89.89      127.97     28.01 o 
 -14   0   2      271.47      390.56     60.44 o 
 -13   0   2       75.54       79.09     22.28 o 
 -12   0   2     1289.36     1287.08     58.75 o 
 -11   0   2     2410.33     2320.96     43.77 o 
 -10   0   2     1469.09     1407.89     77.44 o 
  -9   0   2     8362.48     7613.53    165.18 o 
  -8   0   2     5546.27     5674.49    220.23 o 
  -7   0   2     2064.50     2144.92     82.42 o 
  -6   0   2     2902.73     2523.88    161.96 o 
  -5   0   2      551.53      544.15     25.48 o 
  -4   0   2      965.09      935.67     28.59 o 
  -3   0   2    31689.33    30429.57    643.76 o 
  -2   0   2     6187.36     6082.22     72.21 o 
   1   0   2      429.33      329.45      4.99 o 
   2   0   2     2098.46     2178.89     15.88 o 
   3   0   2     3436.76     3297.95     52.30 o 
   4   0   2      297.90      241.04      7.81 o 
   5   0   2    12667.15    13026.35    344.68 o 
   6   0   2     1968.44     2125.13     39.88 o 
   7   0   2       42.68       56.98      8.88 o 
   8   0   2     3153.82     3111.96     44.74 o 
   9   0   2       43.52       33.23     12.79 o 
  10   0   2    17172.27     5825.64   8746.84 o 
  11   0   2     3984.55     4074.52     84.25 o 
  12   0   2      323.09      301.74     35.26 o 
  13   0   2      619.05      543.16     40.57 o 
  14   0   2     1234.18     1364.93     53.54 o 
  15   0   2      171.01      187.11     41.26 o 
  16   0   2      386.53      264.04     45.22 o 
  17   0   2      531.06      364.94     72.89 o 
  18   0   2        0.78        2.63     32.96 o 
  19   0   2      797.56      682.25    173.71 o 
 -20   1   2        8.96       68.40     26.39 o 
 -19   1   2      133.47      113.62     29.96 o 
 -18   1   2      176.83      172.44     27.14 o 
 -17   1   2      202.68      242.04     38.66 o 
 -16   1   2     1826.47     2023.03     68.06 o 
 -15   1   2      186.47      196.95     19.74 o 
 -14   1   2      996.02     1082.88     35.24 o 
 -13   1   2     1116.39     1108.42     43.67 o 
 -12   1   2       44.79       18.20     16.93 o 
 -11   1   2     1674.11     1793.17     33.53 o 
 -10   1   2      597.79      534.60     29.57 o 
  -9   1   2      790.29      770.73     28.77 o 
  -8   1   2     7048.61     6865.17    145.55 o 
  -7   1   2     6160.97     5834.22     86.13 o 
  -6   1   2     1205.39     1201.02     27.87 o 
  -5   1   2    16879.11    16835.81    230.16 o 
  -4   1   2    65011.41    64903.44   1395.85 o 
  -3   1   2     5835.93     5768.26     59.58 o 
  -2   1   2     8490.09     8350.63    102.43 o 
  -1   1   2    49873.17    49164.37    904.41 o 
   0   1   2     8510.67     8067.20     56.73 o 
   1   1   2     1993.86     1928.88     17.83 o 
   2   1   2     2708.51     2583.08     18.39 o 
   3   1   2     6551.15     6506.87     53.91 o 
   4   1   2      645.43      727.47     15.42 o 
   5   1   2      540.80      563.21     14.99 o 
   6   1   2      372.11      332.06     31.34 o 
   7   1   2     6113.71     5959.95     98.32 o 
   8   1   2      140.27      192.32     55.76 o 
   9   1   2     1450.72     1453.46     34.63 o 
  10   1   2     2780.11     2747.33     38.81 o 
  11   1   2      634.99      699.10     26.53 o 
  12   1   2      864.26      889.74     54.54 o 
  13   1   2        2.01      -20.98     20.98 o 
  14   1   2      573.30      640.94     22.74 o 
  15   1   2       59.58       82.72     18.01 o 
  16   1   2       20.91       59.54     25.58 o 
  17   1   2       40.46       52.48     20.67 o 
  18   1   2       46.24       81.33     26.05 o 
  19   1   2       25.88       10.49     44.00 o 
 -19   2   2       52.49      132.99     26.51 o 
 -18   2   2       28.75       20.83     30.19 o 
 -17   2   2        4.29       38.00     24.09 o 
 -16   2   2      429.17      425.12     26.65 o 
 -15   2   2      804.73      778.48     80.06 o 
 -14   2   2       44.65       19.91     18.73 o 
 -13   2   2      241.98      208.02     20.23 o 
 -12   2   2      924.68      839.10     50.01 o 
 -11   2   2       47.02       41.68     13.99 o 
 -10   2   2     1205.12     1149.44     39.14 o 
  -9   2   2     3025.51     2923.23     43.64 o 
  -8   2   2     3414.33     3274.39     35.18 o 
  -7   2   2       67.11       45.39      7.36 o 
  -6   2   2     5524.59     5293.79     51.70 o 
  -5   2   2     8732.44     8819.30     99.34 o 
  -4   2   2        7.66        1.31     12.88 o 
  -3   2   2    15975.63    16132.33    215.77 o 
  -2   2   2       10.46      431.27    145.17 o 
  -1   2   2      268.15      313.53     15.48 o 
   0   2   2     7070.53     7067.64     77.50 o 
   1   2   2     1761.01     1730.14     27.53 o 
   2   2   2     1227.64     1113.81     16.52 o 
   3   2   2     5085.52     4915.33     40.48 o 
   4   2   2     2309.20     2372.52     22.45 o 
   5   2   2     4678.14     4504.58     43.92 o 
   6   2   2     4953.27     4936.35     56.22 o 
   7   2   2     6846.37     6811.13     65.21 o 
   8   2   2     1176.53     1087.25     34.83 o 
   9   2   2      241.64      254.85     15.38 o 
  10   2   2      186.89      201.80     13.13 o 
  11   2   2     2315.99     2176.68     33.45 o 
  12   2   2        0.44       -1.29     12.22 o 
  13   2   2     1314.80     1337.75     34.61 o 
  14   2   2      577.12      687.96     40.75 o 
  15   2   2        0.06       11.80     16.78 o 
  16   2   2      646.60      765.47     86.11 o 
  17   2   2      445.41      361.37     44.59 o 
  18   2   2        1.86       33.39     22.24 o 
 -19   3   2       80.00       83.96     35.40 o 
 -18   3   2       19.19        2.82     33.58 o 
 -17   3   2      158.28      144.60     29.85 o 
 -16   3   2        2.30      -11.51     21.86 o 
 -15   3   2      557.13      668.61     32.84 o 
 -14   3   2      123.53      192.73     21.15 o 
 -13   3   2      225.55      235.33     25.26 o 
 -12   3   2       29.50       41.44     22.50 o 
 -11   3   2      507.59      498.32     22.51 o 
 -10   3   2       32.20       26.86     13.39 o 
  -9   3   2      261.78      276.33     15.46 o 
  -8   3   2      948.04      980.39     54.63 o 
  -7   3   2    15217.50    14921.14    223.60 o 
  -6   3   2       91.78       74.22     13.86 o 
  -5   3   2      562.17      570.10     14.78 o 
  -4   3   2     8960.12     9095.23     99.00 o 
  -3   3   2      807.15     1008.21     39.52 o 
  -2   3   2     1152.42     1085.98     34.09 o 
  -1   3   2      430.01      397.23     17.97 o 
   0   3   2     4286.35     4265.68     66.49 o 
   1   3   2      111.78      120.54     12.47 o 
   2   3   2       26.35       39.00     12.32 o 
   3   3   2      594.18      706.23     34.84 o 
   4   3   2     2737.82     2638.29     39.93 o 
   5   3   2      761.22      908.59     15.45 o 
   6   3   2     1906.32     1752.49     31.52 o 
   7   3   2     2576.76     2455.22     34.71 o 
   8   3   2       39.74       60.80     11.76 o 
   9   3   2      402.39      391.32     24.53 o 
  10   3   2     1466.91     1561.68     30.11 o 
  11   3   2        3.11       38.19     13.61 o 
  12   3   2       71.42       90.79     15.72 o 
  13   3   2      487.51      517.90     34.92 o 
  14   3   2       51.29       39.27     19.07 o 
  15   3   2      401.51      453.89     51.84 o 
  16   3   2        9.06       44.35     18.40 o 
  17   3   2      329.91      261.16     26.56 o 
  18   3   2      244.99      152.49     27.12 o 
 -19   4   2       10.14       67.40     42.34 o 
 -18   4   2       53.64       56.33     26.63 o 
 -17   4   2       44.52       31.79     36.29 o 
 -16   4   2       67.25       55.09     24.41 o 
 -15   4   2       22.34        9.23     20.27 o 
 -14   4   2       36.63       26.38     20.98 o 
 -13   4   2       94.08       83.77     35.01 o 
 -12   4   2      665.71      621.33     34.87 o 
 -11   4   2        9.22       -2.43     16.05 o 
 -10   4   2        1.37       17.09     16.61 o 
  -9   4   2      218.96      234.56     22.51 o 
  -8   4   2      587.77      562.87     25.88 o 
  -7   4   2      853.86      832.44     26.58 o 
  -6   4   2     1171.51     1430.13     29.52 o 
  -5   4   2       46.35       70.49     14.79 o 
  -4   4   2     2845.55     2965.39     55.70 o 
  -3   4   2      239.85      424.53    119.54 o 
  -2   4   2       82.30       67.36     16.12 o 
  -1   4   2     1676.60     1707.10     58.86 o 
   0   4   2      369.56      368.22     18.28 o 
   1   4   2     3156.07     3200.89     50.06 o 
   2   4   2      476.21      551.36     38.50 o 
   3   4   2     4906.05     4899.08     57.59 o 
   4   4   2     1264.97     1325.78     25.90 o 
   5   4   2      651.30      711.87     18.62 o 
   6   4   2      670.39      800.90     27.60 o 
   7   4   2     1176.14     1210.62     30.55 o 
   8   4   2     1589.86     1648.06     45.46 o 
   9   4   2     1226.96     1160.54     39.42 o 
  10   4   2      366.53      323.25     21.06 o 
  11   4   2      376.15      458.34     25.36 o 
  12   4   2      323.81      341.27     19.92 o 
  13   4   2        6.26        7.48     17.13 o 
  14   4   2      639.03      723.03     31.10 o 
  15   4   2        5.36        0.63     19.94 o 
  16   4   2       96.79       93.84     23.82 o 
  17   4   2        1.04       16.90     23.91 o 
  18   4   2        1.41        1.81     33.94 o 
 -18   5   2        8.23       39.22     44.67 o 
 -17   5   2       13.23        5.63     45.69 o 
 -16   5   2       89.91       80.92     30.81 o 
 -15   5   2      268.84      250.04     33.84 o 
 -14   5   2        0.24        2.89     31.26 o 
 -13   5   2        0.06       45.21     20.41 o 
 -12   5   2      801.29      812.39     30.53 o 
 -11   5   2       36.62       41.54     23.62 o 
 -10   5   2     1138.20     1033.92     36.75 o 
  -9   5   2        8.54       17.19     24.50 o 
  -8   5   2      349.52      288.04     28.24 o 
  -7   5   2      256.51      256.19     19.62 o 
  -6   5   2      587.25      731.83     28.29 o 
  -5   5   2       80.05      124.73     21.48 o 
  -4   5   2        0.13       17.30     16.77 o 
  -3   5   2     1520.08     1677.00     38.01 o 
  -2   5   2       10.28       -3.52     16.02 o 
  -1   5   2       71.33       81.42     23.97 o 
   0   5   2     1063.94     1056.72     41.18 o 
   1   5   2       12.39       42.84     27.28 o 
   2   5   2      115.63      139.36     17.57 o 
   3   5   2       16.18       26.72     13.51 o 
   4   5   2      537.22      554.63     20.93 o 
   5   5   2      565.20      663.95     30.78 o 
   6   5   2       15.44       20.68     15.92 o 
   7   5   2       17.68       19.65     15.03 o 
   8   5   2     2277.99     2199.68     51.07 o 
   9   5   2      177.75      195.27     23.65 o 
  10   5   2      128.21      153.31     24.78 o 
  11   5   2       31.34       46.78     24.65 o 
  12   5   2      136.26      170.30     28.89 o 
  13   5   2      286.84      258.65     27.02 o 
  14   5   2       65.29       76.67     25.84 o 
  15   5   2        1.59       -8.48     22.57 o 
  16   5   2       23.00       39.82     27.85 o 
  17   5   2       13.49       45.67     32.95 o 
 -17   6   2       37.99       35.70     67.97 o 
 -16   6   2        7.59      -32.52     32.95 o 
 -15   6   2      101.66       93.22     35.68 o 
 -14   6   2       74.04      111.49     31.02 o 
 -13   6   2      136.36      103.95     27.18 o 
 -12   6   2      536.94      527.10     56.16 o 
 -11   6   2        9.69      -16.69     24.73 o 
 -10   6   2       34.91        8.53     20.21 o 
  -9   6   2       38.99       60.90     22.72 o 
  -8   6   2       61.91       51.14     21.07 o 
  -7   6   2        1.96       13.54     17.04 o 
  -6   6   2       35.29       -6.31     18.35 o 
  -5   6   2       30.78       41.47     18.54 o 
  -4   6   2      452.22      552.45     53.46 o 
  -3   6   2     1810.33     1874.17     51.16 o 
  -2   6   2      426.42      541.15     29.31 o 
  -1   6   2      438.10      455.56     41.19 o 
   0   6   2       38.45       31.19     19.14 o 
   1   6   2      357.30      353.36     25.47 o 
   2   6   2      715.30      883.22     41.12 o 
   3   6   2      451.01      504.40     24.12 o 
   4   6   2        2.63       -5.14     20.39 o 
   5   6   2       24.67        2.25     17.61 o 
   6   6   2     2234.57     2088.51     43.75 o 
   7   6   2      176.35      183.39     26.75 o 
   8   6   2        6.59       20.55     19.64 o 
   9   6   2        3.49        7.38     28.01 o 
  10   6   2       58.05       41.95     24.26 o 
  11   6   2      146.03      131.54     25.72 o 
  12   6   2        0.11       -2.58     34.39 o 
  13   6   2      213.99      220.06     26.95 o 
  14   6   2      173.88      133.80     26.45 o 
  15   6   2        0.33        9.71     25.43 o 
  16   6   2       47.31       42.83     28.21 o 
 -16   7   2      250.37      350.79     45.94 o 
 -15   7   2      350.64      450.36     62.20 o 
 -14   7   2      151.66       88.69     27.61 o 
 -13   7   2      182.80      181.55     42.27 o 
 -12   7   2       34.56      -31.98     38.38 o 
 -11   7   2        3.92       -8.85     34.61 o 
 -10   7   2       86.06       86.16     26.35 o 
  -9   7   2      307.74      293.83     30.49 o 
  -8   7   2       20.67       55.08     33.43 o 
  -7   7   2        1.23       15.65     22.96 o 
  -6   7   2      129.31      107.29     22.41 o 
  -5   7   2     1713.16     1649.16     47.67 o 
  -4   7   2     1549.91     1539.82     55.33 o 
  -3   7   2      285.18      328.17     30.91 o 
  -2   7   2     3496.17     3528.01     85.62 o 
  -1   7   2      193.79      179.61     39.83 o 
   0   7   2      283.84      356.93     40.94 o 
   1   7   2      684.55      710.90     39.41 o 
   2   7   2        2.74       -4.30     19.28 o 
   3   7   2       51.19       38.71     22.86 o 
   4   7   2       35.33       35.06     21.37 o 
   5   7   2     1109.85     1091.73     63.13 o 
   6   7   2      692.30      743.71     34.49 o 
   7   7   2       55.91       48.59     20.97 o 
   8   7   2      852.27      785.10     45.47 o 
   9   7   2     1833.88     1817.25     49.74 o 
  10   7   2       35.15       24.02     58.87 o 
  11   7   2       30.39       24.94     33.13 o 
  12   7   2       32.51       48.34     30.60 o 
  13   7   2       26.79       50.65     33.53 o 
  14   7   2       21.53       63.80     54.69 o 
  15   7   2        3.57       67.88     44.21 o 
 -15   8   2       91.17      111.00     41.99 o 
 -14   8   2      199.88      180.77     41.29 o 
 -13   8   2       23.28       -0.56     32.87 o 
 -12   8   2      400.19      454.22     44.89 o 
 -11   8   2      167.35      216.24     36.85 o 
 -10   8   2       96.71      147.88     60.11 o 
  -9   8   2      920.67      925.70     45.70 o 
  -8   8   2      735.88      749.13     44.64 o 
  -7   8   2      263.36      284.79     31.75 o 
  -6   8   2     1052.77     1128.03     44.33 o 
  -5   8   2      245.47      345.27     39.13 o 
  -4   8   2      600.60      615.60     41.45 o 
  -3   8   2      434.62      430.54     37.74 o 
  -2   8   2      123.29      145.90     33.31 o 
  -1   8   2     1427.49     1346.39     53.12 o 
   0   8   2     1280.87     1171.28     62.34 o 
   1   8   2       96.21       48.04     30.23 o 
   2   8   2      453.91      460.61     39.48 o 
   3   8   2     2059.56     2033.48     77.64 o 
   4   8   2       45.80       -9.35     28.39 o 
   5   8   2      234.80      253.48     28.43 o 
   6   8   2        4.46        4.48     26.41 o 
   7   8   2      264.10      215.36     30.32 o 
   8   8   2        8.74       50.79     24.75 o 
   9   8   2       17.60       -3.35     29.55 o 
  10   8   2       80.16      173.76     35.69 o 
  11   8   2      149.37      105.28     34.89 o 
  12   8   2      154.08      139.60     69.82 o 
  13   8   2       50.72       81.82     53.83 o 
  14   8   2      155.21      220.64     50.14 o 
 -13   9   2      387.51      340.79     60.24 o 
 -12   9   2      262.57      244.79     54.23 o 
 -11   9   2      329.98      327.49     54.65 o 
 -10   9   2      420.35      460.51     69.70 o 
  -9   9   2       61.61       32.13     32.09 o 
  -8   9   2      517.09      543.20     60.08 o 
  -7   9   2      531.80      537.77     45.54 o 
  -6   9   2        8.88      -13.67     26.24 o 
  -5   9   2     1124.78     1184.86     62.45 o 
  -4   9   2      252.03      266.90     47.68 o 
  -3   9   2      228.18      225.87     43.39 o 
  -2   9   2      656.14      621.15     54.08 o 
  -1   9   2       64.37       94.09     37.62 o 
   0   9   2      109.52       55.82     37.12 o 
   1   9   2       28.15       10.94     40.04 o 
   2   9   2       85.72       87.91     28.01 o 
   3   9   2     1562.81     1372.60    105.16 o 
   4   9   2      831.94      877.16     98.41 o 
   5   9   2      134.31      123.59     30.06 o 
   6   9   2     1873.80     1861.05     67.24 o 
   7   9   2      583.28      632.94     41.64 o 
   8   9   2      191.18      170.91     34.43 o 
   9   9   2      125.26      175.33     39.01 o 
  10   9   2      115.32      229.64     46.71 o 
  11   9   2      138.28      172.09     53.17 o 
  12   9   2      125.72      217.33     51.24 o 
 -11  10   2      323.78      463.99     68.30 o 
 -10  10   2      500.35      493.84     66.14 o 
  -9  10   2      994.51     1030.27     67.49 o 
  -8  10   2      212.64      185.04     39.69 o 
  -7  10   2       72.75       -7.06     62.20 o 
  -6  10   2      201.67      228.91     39.28 o 
  -5  10   2      256.20      295.04     43.61 o 
  -4  10   2       22.20       62.05     37.21 o 
  -3  10   2        4.62       11.11     50.35 o 
  -2  10   2       10.41       45.84     53.90 o 
  -1  10   2      362.17      356.16     64.13 o 
   0  10   2     1805.84     1740.56    105.57 o 
   1  10   2      211.57      135.39     43.09 o 
   2  10   2     2272.12     2532.99    171.11 o 
   3  10   2     2169.70     2147.31     73.74 o 
   4  10   2        0.68      -19.92     37.36 o 
   5  10   2      779.97      878.72    164.92 o 
   6  10   2      405.78      389.03     41.28 o 
   7  10   2      162.88      217.42     44.59 o 
   8  10   2      461.87      436.28     59.00 o 
   9  10   2      180.89      195.55     44.09 o 
  10  10   2      163.15      237.81     39.81 o 
  -8  11   2      599.26      501.89     52.08 o 
  -7  11   2      289.23      243.65     46.46 o 
  -6  11   2        8.55      -20.28     34.76 o 
  -5  11   2      240.07      276.63     56.62 o 
  -4  11   2       61.73       79.51     43.81 o 
  -3  11   2        8.19      -60.59     60.59 o 
  -2  11   2      119.30      216.91     92.68 o 
  -1  11   2      219.96      272.09     98.88 o 
   0  11   2      350.57      402.81     76.98 o 
   1  11   2      763.96      728.58     69.01 o 
   2  11   2       21.18       53.21     36.33 o 
   3  11   2      163.53      201.61     84.88 o 
   4  11   2       53.29       29.34     40.65 o 
   5  11   2       43.18       65.02     46.60 o 
   6  11   2      139.94      200.42     77.99 o 
   7  11   2       58.74       34.49     41.67 o 
  -3  12   2      262.63      229.20    113.47 o 
  -2  12   2       37.51       10.63     64.30 o 
   0  12   2      677.01      681.93     98.79 o 
   1  12   2       16.23       15.55     49.36 o 
   2  12   2      341.42      358.15    109.41 o 
 -20   1   3       54.50       18.79     29.08 o 
 -19   1   3       12.59       89.03     42.96 o 
 -18   1   3        1.09       -0.63     28.06 o 
 -17   1   3       96.58      114.77     32.74 o 
 -16   1   3       28.28       50.37     19.78 o 
 -15   1   3      140.32      129.58     20.03 o 
 -14   1   3       36.39       32.47     18.63 o 
 -13   1   3      584.00      578.70     32.86 o 
 -12   1   3      128.93      121.11     19.27 o 
 -11   1   3      560.17      619.74     26.02 o 
 -10   1   3     1091.43     1175.14     28.35 o 
  -9   1   3       34.68       43.73     14.62 o 
  -8   1   3       50.50       53.92     10.31 o 
  -7   1   3      844.63      908.96     27.58 o 
  -6   1   3     1394.43     1349.68     20.04 o 
  -5   1   3        1.29       -1.00     13.01 o 
  -4   1   3    32312.95    33455.93    525.32 o 
  -3   1   3     4706.96     4620.59    147.90 o 
  -2   1   3     3673.30     3698.19     53.05 o 
  -1   1   3     7231.37     7082.69     55.97 o 
   0   1   3      632.93      726.95     15.00 o 
   1   1   3     6154.90     5732.39     41.90 o 
   2   1   3     6529.03     6425.79     45.40 o 
   3   1   3       24.96       20.79      4.37 o 
   4   1   3     9771.32     9780.01     77.67 o 
   5   1   3        0.62        2.88      5.07 o 
   6   1   3     1542.48     1635.05     15.51 o 
   7   1   3      681.64      630.12     13.26 o 
   8   1   3      297.53      340.44      9.73 o 
   9   1   3       63.58       65.49     19.76 o 
  10   1   3      871.91      927.30     19.17 o 
  11   1   3      101.19      131.11     24.94 o 
  12   1   3      475.50      549.80     24.34 o 
  13   1   3       29.86       27.25     12.04 o 
  14   1   3       91.84       76.48     22.42 o 
  15   1   3       24.58        3.56     19.04 o 
  16   1   3        0.15        0.30     22.50 o 
  17   1   3        1.24       13.22     21.71 o 
  18   1   3        2.15       -4.67     31.18 o 
 -19   2   3       15.55       50.97     23.48 o 
 -18   2   3      130.03       98.27     25.49 o 
 -17   2   3       14.90      -10.08     20.98 o 
 -16   2   3        0.05       -7.01     16.94 o 
 -15   2   3      991.15     1052.35     48.07 o 
 -14   2   3       24.72       73.14     22.21 o 
 -13   2   3        8.47       18.96     22.56 o 
 -12   2   3      298.92      313.25     20.01 o 
 -11   2   3      958.58      942.52     33.97 o 
 -10   2   3      149.13      172.50     21.95 o 
  -9   2   3     1456.85     1460.85     26.40 o 
  -8   2   3     1498.83     1526.99     42.19 o 
  -7   2   3     9399.03     9420.96     89.08 o 
  -6   2   3       97.27       84.55     13.98 o 
  -5   2   3      744.92      644.30     29.25 o 
  -4   2   3     5185.38     5159.05     79.93 o 
  -3   2   3     1081.59     1051.87     34.92 o 
  -2   2   3     3474.17     3104.64     38.31 o 
  -1   2   3     2031.27     1773.35     27.24 o 
   0   2   3     5643.32     5241.30     64.54 o 
   1   2   3      522.82      515.48     12.68 o 
   2   2   3     9727.75     9611.99     86.15 o 
   3   2   3       84.49      108.70      6.59 o 
   4   2   3     7712.34     7893.41     67.80 o 
   5   2   3     4904.44     4920.45     51.14 o 
   6   2   3       65.04       78.82      8.17 o 
   7   2   3      109.87      110.24     10.35 o 
   8   2   3       41.67       44.19     10.46 o 
   9   2   3      220.17      199.39     12.64 o 
  10   2   3        2.44        2.20      9.65 o 
  11   2   3      158.66      136.34     12.42 o 
  12   2   3       63.08       52.76     12.42 o 
  13   2   3      301.63      320.09     16.77 o 
  14   2   3       11.23       13.60     16.86 o 
  15   2   3       20.94       18.03     16.66 o 
  16   2   3        2.37       23.75     20.29 o 
  17   2   3      170.49      129.72     28.29 o 
  18   2   3        0.23       -5.15     38.57 o 
 -19   3   3      310.62      293.07     37.05 o 
 -18   3   3      474.95      510.98     42.18 o 
 -17   3   3        1.24       -0.04     23.89 o 
 -16   3   3        4.19       31.02     21.26 o 
 -15   3   3      213.82      220.48     23.38 o 
 -14   3   3      294.80      305.43     24.34 o 
 -13   3   3      443.13      524.18     52.00 o 
 -12   3   3      281.89      253.80     21.67 o 
 -11   3   3     1724.64     1782.74     33.92 o 
 -10   3   3      912.80      781.96     43.78 o 
  -9   3   3      188.33      238.69     17.97 o 
  -8   3   3     1845.56     1834.50     62.32 o 
  -7   3   3     6916.89     7359.52     93.34 o 
  -6   3   3     2461.42     2868.34     45.95 o 
  -5   3   3       28.72        1.52      9.98 o 
  -4   3   3      170.36      174.63     31.34 o 
  -3   3   3      684.30      748.00     20.65 o 
  -2   3   3     8793.08     8219.15    101.74 o 
  -1   3   3     1354.14     1224.88     40.16 o 
   0   3   3     4052.08     4041.98     59.20 o 
   1   3   3     1511.47     1508.72     24.71 o 
   2   3   3      377.41      508.17     15.04 o 
   3   3   3    11654.89    11745.45    118.18 o 
   4   3   3     3227.61     3017.79     30.83 o 
   5   3   3      485.25      487.07     22.36 o 
   6   3   3     2110.20     2028.98     38.48 o 
   7   3   3     1774.58     1717.01     59.51 o 
   8   3   3      246.75      255.95     18.28 o 
   9   3   3     1545.16     1461.81     23.00 o 
  10   3   3     2109.98     2247.28     38.95 o 
  11   3   3       66.29       59.79     18.06 o 
  12   3   3     1013.22     1202.27     32.55 o 
  13   3   3      458.72      510.77     47.79 o 
  14   3   3      288.48      254.71     24.31 o 
  15   3   3      536.87      535.56     28.19 o 
  16   3   3       12.65       26.96     18.38 o 
  17   3   3       42.51       65.82     27.88 o 
  18   3   3       42.03       85.94     30.42 o 
 -19   4   3       13.57       79.18     38.98 o 
 -18   4   3       67.86       66.51     33.03 o 
 -17   4   3      105.98      170.22     69.93 o 
 -16   4   3        2.69       82.80     30.33 o 
 -15   4   3       30.44       36.21     28.46 o 
 -14   4   3       25.22        2.01     25.04 o 
 -13   4   3       49.09       49.61     27.78 o 
 -12   4   3     1888.32     1841.59     78.41 o 
 -11   4   3     2422.71     2519.20     60.07 o 
 -10   4   3      291.88      276.61     24.88 o 
  -9   4   3      819.35      769.54     27.78 o 
  -8   4   3      955.05     1045.05     49.64 o 
  -7   4   3       71.19       77.37     17.32 o 
  -6   4   3     3832.17     3741.87     56.42 o 
  -5   4   3      284.80      248.75     38.32 o 
  -4   4   3     9835.28     9647.80    142.44 o 
  -3   4   3     6988.05     6614.12     91.48 o 
  -2   4   3     1689.52     1832.43     34.46 o 
  -1   4   3     5593.36     5318.65     72.97 o 
   0   4   3     2062.14     2056.85     41.55 o 
   1   4   3       37.33       20.00     16.34 o 
   2   4   3     4343.76     3928.16     50.65 o 
   3   4   3      104.68      101.94     12.04 o 
   4   4   3     3208.84     3146.45     47.32 o 
   5   4   3    12010.09    11831.13    133.59 o 
   6   4   3     1495.23     1379.94     46.07 o 
   7   4   3     1258.43     1232.97     35.69 o 
   8   4   3     5250.08     5338.31     84.54 o 
   9   4   3     1141.63     1133.16     30.97 o 
  10   4   3      231.91      210.71     17.41 o 
  11   4   3        4.20        5.41     15.90 o 
  12   4   3      823.98      868.23     43.24 o 
  13   4   3      906.42     1054.31     35.95 o 
  14   4   3      431.33      481.06     37.89 o 
  15   4   3      380.73      305.87     36.82 o 
  16   4   3     1499.10     1479.30     57.53 o 
  17   4   3      336.73      260.81     40.23 o 
 -18   5   3       22.75      -36.94     37.42 o 
 -17   5   3       85.99      130.01     67.44 o 
 -16   5   3      547.48      624.19     66.42 o 
 -15   5   3      261.83      256.14     38.08 o 
 -14   5   3      848.23      911.51     45.89 o 
 -13   5   3      619.56      758.03     56.77 o 
 -12   5   3       38.47       49.73     31.94 o 
 -11   5   3     2413.67     2440.27     67.86 o 
 -10   5   3      125.98       87.82     33.82 o 
  -9   5   3       57.22       44.55     21.72 o 
  -8   5   3      495.21      478.47     40.79 o 
  -7   5   3      378.27      385.93     20.16 o 
  -6   5   3       64.42       80.14     31.19 o 
  -5   5   3     3920.64     3714.14     77.89 o 
  -4   5   3      327.63      294.00     28.01 o 
  -3   5   3     7805.51     7939.86    127.21 o 
  -2   5   3     2325.61     2127.28     51.20 o 
  -1   5   3     1809.58     1780.10     65.36 o 
   0   5   3     2469.87     2425.99     49.14 o 
   1   5   3     5559.42     5252.37     69.78 o 
   2   5   3      568.45      537.57     24.04 o 
   3   5   3     3315.89     3159.59     47.13 o 
   4   5   3     2131.50     2032.61     43.41 o 
   5   5   3        0.49        4.95     13.83 o 
   6   5   3     1871.12     1841.57     36.70 o 
   7   5   3     1145.15     1067.55     39.47 o 
   8   5   3      219.18      210.23     34.47 o 
   9   5   3     1707.35     1871.71     43.80 o 
  10   5   3      473.47      523.83     24.97 o 
  11   5   3      235.63      240.29     20.45 o 
  12   5   3      976.09      997.61     33.19 o 
  13   5   3      458.03      420.20     30.03 o 
  14   5   3       58.02       40.19     23.89 o 
  15   5   3      438.74      325.67     31.06 o 
  16   5   3       12.32       -9.06     22.89 o 
  17   5   3      258.65      308.45     54.60 o 
 -17   6   3       40.45        9.66     56.20 o 
 -16   6   3        2.48       66.55     34.25 o 
 -15   6   3      774.25      880.90     83.15 o 
 -14   6   3     1218.47     1202.82     83.43 o 
 -13   6   3      393.81      383.84     78.55 o 
 -12   6   3     1372.95     1414.83     49.68 o 
 -11   6   3      316.03      317.12     28.69 o 
 -10   6   3       16.61       -8.38     23.33 o 
  -9   6   3      892.52      866.55     45.94 o 
  -8   6   3        0.73       -1.03     20.91 o 
  -7   6   3      850.20      900.86     34.71 o 
  -6   6   3      394.26      428.92     33.62 o 
  -5   6   3       18.04        0.14     28.70 o 
  -4   6   3     6213.90     6006.08    130.76 o 
  -3   6   3     4192.85     3995.67     82.05 o 
  -2   6   3      107.39      175.32     23.58 o 
  -1   6   3     2255.89     2123.27     54.67 o 
   0   6   3      103.72       73.77     20.32 o 
   1   6   3       90.09       52.21     17.42 o 
   2   6   3     1416.88     1411.19     39.60 o 
   3   6   3      167.30      181.56     28.03 o 
   4   6   3     2406.24     2368.15     85.82 o 
   5   6   3     3185.93     3129.55     77.30 o 
   6   6   3     2920.52     2905.71     52.81 o 
   7   6   3      736.06      779.48     31.68 o 
   8   6   3      478.61      525.93     26.11 o 
   9   6   3      120.02       99.61     26.44 o 
  10   6   3      633.34      652.85     45.16 o 
  11   6   3      129.46      147.50     25.74 o 
  12   6   3      403.19      271.85     57.42 o 
  13   6   3      681.03      729.11     46.95 o 
  14   6   3      258.74      227.93     33.13 o 
  15   6   3       45.51        8.83     29.42 o 
  16   6   3       91.02      120.88     71.32 o 
 -16   7   3      310.31      423.19     48.38 o 
 -15   7   3       28.22       34.04     29.87 o 
 -14   7   3      658.07      714.27     48.94 o 
 -13   7   3       78.08       81.43     46.05 o 
 -12   7   3        3.30        3.30     31.14 o 
 -11   7   3      717.45      728.01     42.46 o 
 -10   7   3      766.35      744.67     47.44 o 
  -9   7   3      106.93      121.83     37.72 o 
  -8   7   3      725.16      667.06     54.54 o 
  -7   7   3      453.85      567.34     50.13 o 
  -6   7   3      565.23      633.75     37.93 o 
  -5   7   3     3070.79     2934.53    109.59 o 
  -4   7   3      865.02      918.17     42.11 o 
  -3   7   3     3324.01     3287.70     82.00 o 
  -2   7   3     6212.94     6130.04    126.68 o 
  -1   7   3      559.21      607.60     55.59 o 
   0   7   3     1875.76     1847.84     71.91 o 
   1   7   3      111.72      114.83     21.98 o 
   2   7   3        0.37        6.07     21.32 o 
   3   7   3       87.80       54.03     20.23 o 
   4   7   3      145.38      124.22     25.27 o 
   5   7   3       46.96       57.01     21.97 o 
   6   7   3      810.76      838.96     36.17 o 
   7   7   3      105.08      135.00     22.98 o 
   8   7   3       15.08      -21.67     21.67 o 
   9   7   3      275.58      288.91     47.76 o 
  10   7   3       13.11      -28.78     28.78 o 
  11   7   3       78.49       71.42     32.49 o 
  12   7   3      527.69      493.98     38.98 o 
  13   7   3       25.13       10.61     24.72 o 
  14   7   3      250.16      224.73     30.39 o 
  15   7   3       50.35       34.08     28.17 o 
 -15   8   3      297.34      294.63     37.48 o 
 -14   8   3       17.38      110.07     34.87 o 
 -13   8   3       32.59      153.82     62.84 o 
 -12   8   3      115.61      159.21     34.25 o 
 -11   8   3       70.38      159.57     42.99 o 
 -10   8   3       33.72       32.06     33.15 o 
  -9   8   3      224.55      215.91     31.37 o 
  -8   8   3       49.78       70.26     25.55 o 
  -7   8   3     1152.28     1104.00     60.43 o 
  -6   8   3     1351.55     1369.80     50.85 o 
  -5   8   3        0.03       -6.01     31.47 o 
  -4   8   3      327.39      334.76     35.83 o 
  -3   8   3      146.64      131.59     30.35 o 
  -2   8   3       76.82      108.62     34.17 o 
  -1   8   3       77.24       81.87     36.35 o 
   0   8   3       46.84       34.65     26.03 o 
   1   8   3      790.04      908.35     76.99 o 
   2   8   3       18.40        2.66     24.02 o 
   3   8   3      798.46      844.47     46.06 o 
   4   8   3       66.09       65.03     26.52 o 
   5   8   3      642.45      674.01     38.84 o 
   6   8   3      258.19      189.02     29.68 o 
   7   8   3      387.10      439.55     39.81 o 
   8   8   3      422.30      410.94     52.21 o 
   9   8   3       66.65       45.56     39.04 o 
  10   8   3      243.23      239.60     42.04 o 
  11   8   3       72.43       78.24     35.36 o 
  12   8   3      235.63      345.36     86.31 o 
  13   8   3      270.18      345.15     78.42 o 
 -13   9   3       16.66      -41.76     41.76 o 
 -12   9   3       38.09       97.96     42.85 o 
 -11   9   3       38.71       67.33     54.50 o 
 -10   9   3       57.23       46.37     32.71 o 
  -9   9   3        0.51       29.17     29.66 o 
  -8   9   3      320.93      306.11     39.26 o 
  -7   9   3      185.72      178.64     33.98 o 
  -6   9   3        3.07       -5.84     31.17 o 
  -5   9   3      278.58      270.33     44.42 o 
  -4   9   3      863.22      786.42     79.50 o 
  -3   9   3       89.86       48.36     37.14 o 
  -2   9   3      417.33      438.09     54.86 o 
  -1   9   3      696.02      722.99     76.49 o 
   0   9   3      305.17      269.50     43.65 o 
   1   9   3      685.27      676.14     69.17 o 
   2   9   3      434.73      321.85     49.29 o 
   3   9   3      904.36      914.48     50.15 o 
   4   9   3      216.80      223.82     32.14 o 
   5   9   3      119.34       93.89     31.55 o 
   6   9   3       11.92      -29.42     29.42 o 
   7   9   3       21.14       10.00     28.61 o 
   8   9   3       41.50        2.35     29.93 o 
   9   9   3       81.72      116.57     56.44 o 
  10   9   3        7.75      141.60     43.80 o 
  11   9   3      397.28      401.56     55.35 o 
  12   9   3       20.47      -37.40     37.40 o 
 -11  10   3       20.08      123.15     65.73 o 
 -10  10   3      213.13      165.91     50.58 o 
  -9  10   3        1.63       -0.77     31.81 o 
  -8  10   3       28.80       -2.37     37.34 o 
  -7  10   3        7.32       20.47     30.29 o 
  -6  10   3        0.84       48.86     38.22 o 
  -5  10   3      118.05      131.00     39.05 o 
  -4  10   3      294.60      331.89     59.49 o 
  -3  10   3      188.70      187.79     49.24 o 
  -2  10   3       47.98       70.66     42.50 o 
  -1  10   3      370.31      474.08     93.53 o 
   0  10   3       85.72       61.29     35.79 o 
   1  10   3      170.62      183.36     51.55 o 
   2  10   3       36.45       27.16     36.61 o 
   3  10   3       24.67       64.13     40.77 o 
   4  10   3      153.45      179.86     45.58 o 
   5  10   3       15.25       15.78     30.44 o 
   6  10   3       72.42       86.20     92.38 o 
   7  10   3       53.72       61.91     53.36 o 
   8  10   3        0.12       71.21     36.25 o 
   9  10   3       12.22       40.49     73.70 o 
  10  10   3        3.76       68.33     34.71 o 
  -8  11   3        3.15       67.77     42.84 o 
  -7  11   3        2.13       53.73     44.21 o 
  -6  11   3        2.83       28.60     41.38 o 
  -5  11   3        1.19       11.77     35.83 o 
  -4  11   3      143.19       87.22     50.94 o 
  -3  11   3      169.28      165.37     65.73 o 
  -2  11   3       47.75        8.78     45.96 o 
  -1  11   3       21.65      165.90     89.33 o 
   0  11   3       12.58       29.04     41.05 o 
   1  11   3       13.40       -9.47     37.93 o 
   2  11   3      119.74       33.19     56.71 o 
   3  11   3        2.29       58.34     43.72 o 
   4  11   3        3.00        2.75     68.60 o 
   5  11   3        1.48      -39.22     76.20 o 
   6  11   3       36.34       64.53     41.97 o 
   7  11   3       70.80       41.66     39.99 o 
  -3  12   3        3.03      -41.17     89.59 o 
  -2  12   3       28.60       14.35     64.17 o 
  -1  12   3       32.16       23.58     45.94 o 
   0  12   3       18.13       34.40     62.42 o 
   1  12   3        0.62      -63.90     64.87 o 
 -20   0   4      374.06      430.05     93.38 o 
 -19   0   4      231.81      271.15    223.42 o 
 -18   0   4      450.05      359.29     66.79 o 
 -17   0   4      456.09      490.62     38.69 o 
 -16   0   4      495.04      619.52     75.98 o 
 -15   0   4     3324.14     3488.49     86.20 o 
 -14   0   4       47.67       43.70     33.16 o 
 -13   0   4      996.03      912.92    147.61 o 
 -12   0   4      533.35      613.24    194.16 o 
 -11   0   4        2.31       -9.21     12.79 o 
 -10   0   4     2116.44     2069.51     94.64 o 
  -9   0   4     8093.82     8479.86    167.35 o 
  -8   0   4     2972.39     3075.29    172.21 o 
  -7   0   4    15548.04    14824.30    291.76 o 
  -6   0   4     9891.41     9375.94    330.44 o 
  -5   0   4     3513.71     4181.27    144.56 o 
  -4   0   4      980.11     1020.64     31.22 o 
  -3   0   4      612.72      713.69     25.80 o 
  -2   0   4     1407.87     1359.48     16.17 o 
  -1   0   4     7735.08     7517.33    104.35 o 
   0   0   4     1911.19     2051.54     34.54 o 
   1   0   4    12682.78    11982.83    120.52 o 
   2   0   4      411.50      374.52      8.19 o 
   3   0   4     4141.50     4515.87    106.61 o 
   4   0   4     3960.43     4451.20     68.14 o 
   5   0   4       91.55      156.05      9.86 o 
   6   0   4     2136.65     2055.93     30.73 o 
   7   0   4     5149.87     3097.49   1163.21 o 
   8   0   4      407.90      443.55     23.73 o 
   9   0   4      203.31      197.26     50.51 o 
  10   0   4     6210.33     6234.78    131.62 o 
  11   0   4     2457.95     2508.00    108.78 o 
  12   0   4      109.91       87.07     20.80 o 
  13   0   4      664.58      755.11    103.71 o 
  14   0   4       25.29       82.76     25.98 o 
  15   0   4       14.01       86.57     31.58 o 
  16   0   4       21.13       27.04     27.01 o 
  17   0   4      242.47      210.17     72.67 o 
  18   0   4      141.20       40.03    107.73 o 
 -20   1   4        1.33       27.54     32.39 o 
 -19   1   4      497.58      524.14     91.04 o 
 -18   1   4       73.65       62.07     21.99 o 
 -17   1   4      711.39      745.35     41.79 o 
 -16   1   4      906.00      962.98     34.36 o 
 -15   1   4       90.27      121.00     19.55 o 
 -14   1   4      694.71      739.18     29.02 o 
 -13   1   4      463.97      357.91     29.42 o 
 -12   1   4      557.96      546.49     41.23 o 
 -11   1   4     1037.44     1067.23     52.66 o 
 -10   1   4     2003.76     1999.44     46.35 o 
  -9   1   4      108.02      124.03     25.74 o 
  -8   1   4     8422.98     8393.69    100.66 o 
  -7   1   4     1601.95     1572.02     49.33 o 
  -6   1   4     2497.67     2731.47     93.67 o 
  -5   1   4     2275.76     2209.31     38.52 o 
  -4   1   4     1937.45     2080.30     55.17 o 
  -3   1   4     1049.94     1037.23     58.10 o 
  -2   1   4     1180.42     1045.49     31.74 o 
  -1   1   4     1615.52     1687.87     30.95 o 
   0   1   4     3670.14     3481.75     28.46 o 
   1   1   4     8226.77     7931.04     66.62 o 
   2   1   4      107.04      110.55      4.52 o 
   3   1   4     5880.38     5441.38     60.85 o 
   4   1   4       32.85       52.41     14.82 o 
   5   1   4     6767.09     7068.05     76.63 o 
   6   1   4    10044.08    10086.08    108.80 o 
   7   1   4       53.12       94.81     14.19 o 
   8   1   4     1927.05     1982.18     27.64 o 
   9   1   4     4302.33     4264.37     76.46 o 
  10   1   4      971.79      997.88     15.94 o 
  11   1   4      106.90       97.97     12.30 o 
  12   1   4     1638.10     1666.54     25.15 o 
  13   1   4      200.98      143.70     26.31 o 
  14   1   4      302.09      334.93     36.50 o 
  15   1   4      843.06      861.99     52.42 o 
  16   1   4       33.39       -1.22     17.81 o 
  17   1   4      438.77      263.40     40.21 o 
  18   1   4      555.60      380.94     71.85 o 
 -20   2   4       49.24       45.26     39.81 o 
 -19   2   4        0.70      -16.76     35.59 o 
 -18   2   4     1246.51     1248.69     67.67 o 
 -17   2   4      285.58      337.52     22.80 o 
 -16   2   4      121.24      122.98     24.38 o 
 -15   2   4      221.22      282.55     30.10 o 
 -14   2   4        4.90      -21.80     21.80 o 
 -13   2   4      521.76      569.83     28.17 o 
 -12   2   4     2256.46     2230.23     39.56 o 
 -11   2   4      339.21      409.70     16.64 o 
 -10   2   4     3874.16     3973.50     53.48 o 
  -9   2   4     5058.88     5177.42     98.24 o 
  -8   2   4    11386.07    11909.69    210.83 o 
  -7   2   4      425.55      412.00     13.16 o 
  -6   2   4     5476.58     5332.76     72.02 o 
  -5   2   4     2592.40     2644.61     32.80 o 
  -4   2   4      641.90      613.16     36.32 o 
  -3   2   4     1117.78     1142.46     33.61 o 
  -2   2   4     5493.84     5209.55     52.78 o 
  -1   2   4     4307.89     4418.22     49.05 o 
   0   2   4      858.02      892.24     14.26 o 
   1   2   4     4019.94     3843.92     36.82 o 
   2   2   4    15423.74    14705.97    145.59 o 
   3   2   4     9104.00     9479.80     82.97 o 
   4   2   4     7962.79     7837.54     68.19 o 
   5   2   4      955.38      823.50     36.75 o 
   6   2   4      837.25      864.70     15.78 o 
   7   2   4      872.27      741.08     23.12 o 
   8   2   4      966.93      975.37     25.93 o 
   9   2   4      103.27       93.23     10.16 o 
  10   2   4     1735.39     1744.62     42.80 o 
  11   2   4        5.61        1.07     11.81 o 
  12   2   4      292.94      306.83     16.52 o 
  13   2   4      193.75      207.50     14.99 o 
  14   2   4        3.84       14.06     13.14 o 
  15   2   4      531.53      529.90     40.33 o 
  16   2   4      322.91      212.13     37.17 o 
  17   2   4       68.32       57.23     32.21 o 
  18   2   4      110.85      138.19     60.35 o 
 -19   3   4       57.96       72.86     38.87 o 
 -18   3   4      153.83      188.31     27.87 o 
 -17   3   4       20.89       13.45     22.71 o 
 -16   3   4      262.14      282.50     53.72 o 
 -15   3   4      167.49      209.32     37.71 o 
 -14   3   4      217.85      294.87     36.97 o 
 -13   3   4     2140.53     1402.01    372.93 o 
 -12   3   4        1.10       14.07     23.13 o 
 -11   3   4      666.40      727.50     33.89 o 
 -10   3   4       13.47       11.84     31.43 o 
  -9   3   4      116.89      113.58     17.48 o 
  -8   3   4      823.56      848.59     23.08 o 
  -7   3   4      433.61      491.58     14.41 o 
  -6   3   4      916.77     1127.01     25.11 o 
  -5   3   4     6103.17     5941.60    113.76 o 
  -4   3   4     1967.12     2175.72     36.08 o 
  -3   3   4      165.01      367.38    153.81 o 
  -2   3   4     2069.02     2174.58     50.93 o 
  -1   3   4     3364.19     4546.08    386.76 o 
   0   3   4     6743.07     6574.98     76.00 o 
   1   3   4     1512.63     1404.28     21.89 o 
   2   3   4      248.64      310.78     27.22 o 
   3   3   4    13009.52    13764.25    147.37 o 
   4   3   4     5356.21     5421.55     74.29 o 
   5   3   4      766.50      835.15     27.98 o 
   6   3   4     1615.00     1570.05     31.45 o 
   7   3   4     1087.85     1114.47     23.47 o 
   8   3   4      926.00      928.54     18.88 o 
   9   3   4     2349.76     2437.46     36.08 o 
  10   3   4       11.46       -6.26      9.88 o 
  11   3   4      663.07      704.20     58.00 o 
  12   3   4      966.72      942.82     28.16 o 
  13   3   4        0.82       17.99     17.46 o 
  14   3   4      170.89      200.19     23.48 o 
  15   3   4      108.71       92.62     20.84 o 
  16   3   4      136.71      146.88     30.44 o 
  17   3   4      269.34      207.97     37.27 o 
 -19   4   4       14.11       56.66     39.54 o 
 -18   4   4       46.08      104.99     36.05 o 
 -17   4   4        1.24      -18.23     52.77 o 
 -16   4   4       18.34       16.43     31.96 o 
 -15   4   4      525.01      560.09     65.20 o 
 -14   4   4       57.98       29.57     28.57 o 
 -13   4   4        0.26       -0.60     27.87 o 
 -12   4   4       25.96       28.08     24.50 o 
 -11   4   4     1002.22      973.52     64.84 o 
 -10   4   4      321.67      337.67     31.53 o 
  -9   4   4      349.06      357.20     26.21 o 
  -8   4   4       10.66        5.96     15.91 o 
  -7   4   4     1617.92     1680.64     35.74 o 
  -6   4   4      511.09      615.98     24.83 o 
  -5   4   4      777.50      963.85     28.82 o 
  -4   4   4      311.10      304.55     24.46 o 
  -3   4   4        2.79      -14.47     14.47 o 
  -2   4   4      337.04      387.63     32.99 o 
  -1   4   4      217.64      176.94     19.14 o 
   0   4   4      260.78      241.80     15.58 o 
   1   4   4      802.10      786.60     21.02 o 
   2   4   4       30.90       15.76     10.79 o 
   3   4   4      435.92      354.82     20.68 o 
   4   4   4        2.62       -8.38      9.59 o 
   5   4   4      691.32      726.65     17.01 o 
   6   4   4      109.64      109.63     14.17 o 
   7   4   4     1750.55     1721.00     36.78 o 
   8   4   4      242.13      330.34     24.77 o 
   9   4   4        2.78       13.98     16.81 o 
  10   4   4        1.63       12.31     13.96 o 
  11   4   4      195.99      214.87     20.38 o 
  12   4   4      111.90      113.95     18.26 o 
  13   4   4       16.20       40.80     18.29 o 
  14   4   4      191.92      168.03     22.59 o 
  15   4   4       13.13        0.05     20.03 o 
  16   4   4        6.97        6.55     26.32 o 
  17   4   4        2.99       33.43     29.60 o 
 -18   5   4       16.19       43.87     35.34 o 
 -17   5   4        1.25       27.39     37.56 o 
 -16   5   4       34.22       36.29     37.37 o 
 -15   5   4        8.06       -7.13     30.25 o 
 -14   5   4       19.95       34.83     32.58 o 
 -13   5   4       14.10        5.42     21.16 o 
 -12   5   4       71.86       75.98     18.08 o 
 -11   5   4      199.14      160.19     20.79 o 
 -10   5   4     2227.38     2125.75     57.30 o 
  -9   5   4      889.74      887.20     29.63 o 
  -8   5   4      294.96      387.17     26.95 o 
  -7   5   4     3268.41     3307.85     71.25 o 
  -6   5   4        7.95       40.79     15.45 o 
  -5   5   4       52.94       62.79     21.41 o 
  -4   5   4      191.18      191.55     23.11 o 
  -3   5   4       62.82       36.93     18.15 o 
  -2   5   4     1909.97     2080.56     43.33 o 
  -1   5   4      308.25      311.61     25.42 o 
   0   5   4     1309.56     1309.76     50.69 o 
   1   5   4       21.25       26.86     14.55 o 
   2   5   4       90.44      138.53     16.91 o 
   3   5   4      291.91      342.58     34.76 o 
   4   5   4      146.52      128.32     20.16 o 
   5   5   4     1191.93     1246.52     27.95 o 
   6   5   4      647.51      649.22     27.51 o 
   7   5   4      693.62      676.52     33.49 o 
   8   5   4        4.23       14.87     17.91 o 
   9   5   4        0.19      -12.50     19.69 o 
  10   5   4      362.03      341.15     24.27 o 
  11   5   4      154.93      173.57     18.94 o 
  12   5   4      104.27      132.99     20.80 o 
  13   5   4        3.64       11.93     23.34 o 
  14   5   4      109.00       69.29     24.71 o 
  15   5   4        4.83       -7.25     23.43 o 
  16   5   4        0.08       57.69     43.04 o 
 -17   6   4        3.41      147.54     44.63 o 
 -16   6   4        2.24       78.65     42.18 o 
 -15   6   4       16.00       52.88     35.41 o 
 -14   6   4      281.75      260.82     27.96 o 
 -13   6   4       63.08       68.98     27.46 o 
 -12   6   4       24.27       45.03     24.79 o 
 -11   6   4       91.72       79.57     24.13 o 
 -10   6   4      112.49       90.65     27.44 o 
  -9   6   4      106.05      120.38     24.53 o 
  -8   6   4        0.40       26.99     25.94 o 
  -7   6   4        3.81        2.48     18.34 o 
  -6   6   4      300.96      327.77     31.83 o 
  -5   6   4       34.31       26.75     29.97 o 
  -4   6   4      307.84      295.38     29.95 o 
  -3   6   4      108.66      103.63     27.44 o 
  -2   6   4      107.91      106.77     22.24 o 
  -1   6   4      425.35      417.84     29.67 o 
   0   6   4      981.66      945.57     50.51 o 
   1   6   4       45.48       15.09     17.47 o 
   2   6   4        8.24       16.48     18.37 o 
   3   6   4       12.03       42.69     19.49 o 
   4   6   4        3.10        1.09     19.98 o 
   5   6   4      926.91      845.87     43.82 o 
   6   6   4      623.75      752.58     82.07 o 
   7   6   4     1411.83     1491.03     51.16 o 
   8   6   4      117.69      110.71     30.71 o 
   9   6   4       67.47       95.91     23.01 o 
  10   6   4        5.13       20.05     22.71 o 
  11   6   4       56.40       43.28     24.69 o 
  12   6   4       28.91       39.64     19.64 o 
  13   6   4       55.10       52.49     26.16 o 
  14   6   4       19.78       15.66     32.53 o 
  15   6   4        4.48       22.47     40.91 o 
 -16   7   4      141.82      140.47     49.24 o 
 -15   7   4        3.69        9.56     27.01 o 
 -14   7   4       20.08      100.63     39.21 o 
 -13   7   4      673.56      548.90     72.69 o 
 -12   7   4        0.96        1.26     26.08 o 
 -11   7   4      412.72      424.62     49.27 o 
 -10   7   4       20.72      -27.55     31.31 o 
  -9   7   4      360.05      343.11     45.63 o 
  -8   7   4       27.37       11.94     20.15 o 
  -7   7   4      102.60      107.92     23.99 o 
  -6   7   4      109.34      113.02     25.39 o 
  -5   7   4      620.01      621.86     45.89 o 
  -4   7   4      624.27      519.49     39.52 o 
  -3   7   4      320.10      321.29     37.84 o 
  -2   7   4     1944.43     1839.03     55.15 o 
  -1   7   4      281.53      271.14     32.10 o 
   0   7   4      312.90      329.72     35.65 o 
   1   7   4       21.73       40.85     21.96 o 
   2   7   4      475.10      432.51     32.63 o 
   3   7   4      721.95      726.16     51.14 o 
   4   7   4      365.68      383.10     31.90 o 
   5   7   4      404.51      416.00     33.67 o 
   6   7   4      642.98      759.99     59.38 o 
   7   7   4       20.72       30.10     20.01 o 
   8   7   4      456.15      426.59     28.41 o 
   9   7   4      548.65      531.88     64.50 o 
  10   7   4        6.77       -2.92     28.56 o 
  11   7   4       19.98       10.25     29.71 o 
  12   7   4      104.75      173.66     44.90 o 
  13   7   4       58.82       93.16     25.07 o 
  14   7   4        0.61      -17.14     25.24 o 
 -15   8   4      181.48      221.40     39.09 o 
 -14   8   4        5.63       31.46     59.27 o 
 -13   8   4        2.64       74.90     41.82 o 
 -12   8   4      111.41      111.96     39.45 o 
 -11   8   4        8.08       59.38     30.27 o 
 -10   8   4      362.40      494.94     39.73 o 
  -9   8   4      817.81      887.18    112.96 o 
  -8   8   4      161.93      151.59     27.70 o 
  -7   8   4     1594.75     1427.74     59.43 o 
  -6   8   4     1014.71      782.76    115.56 o 
  -5   8   4      313.46      285.24     39.74 o 
  -4   8   4      468.25      413.88     41.98 o 
  -3   8   4        1.74       42.67     34.86 o 
  -2   8   4      955.81      886.16     47.53 o 
  -1   8   4       65.60       69.39     28.03 o 
   0   8   4      280.24      241.15     28.95 o 
   1   8   4        9.93        8.03     24.20 o 
   2   8   4     1264.82     1200.80     43.98 o 
   3   8   4        4.26        9.14     21.69 o 
   4   8   4       79.81       68.17     28.56 o 
   5   8   4      507.75      456.33     35.07 o 
   6   8   4       68.70       64.20     25.29 o 
   7   8   4       97.69       79.60     25.05 o 
   8   8   4      219.46      203.33     33.25 o 
   9   8   4       86.93      117.71     59.34 o 
  10   8   4      514.01      483.29     41.73 o 
  11   8   4       84.12       69.35     52.95 o 
  12   8   4       58.89      114.38     46.94 o 
  13   8   4      260.60      304.39     55.62 o 
 -13   9   4      263.67      213.69     45.80 o 
 -12   9   4       86.77       89.52     38.31 o 
 -11   9   4      564.60      556.00     51.75 o 
 -10   9   4      135.05      193.43     37.23 o 
  -9   9   4        2.97       58.25     32.78 o 
  -8   9   4      342.35      407.58     37.92 o 
  -7   9   4        0.95       -3.91     28.20 o 
  -6   9   4      163.48      226.50     37.12 o 
  -5   9   4      237.12      182.55     39.10 o 
  -4   9   4       64.84      119.18     35.64 o 
  -3   9   4      209.89      191.17     40.35 o 
  -2   9   4     1008.08      976.64     67.17 o 
  -1   9   4      548.56      490.98     50.43 o 
   0   9   4      899.00      996.06     53.00 o 
   1   9   4     1672.86     1864.63    170.12 o 
   2   9   4       19.08       -7.98     33.23 o 
   3   9   4     1305.63     1297.71     57.25 o 
   4   9   4      404.45      394.48     38.35 o 
   5   9   4        6.35       18.83     29.52 o 
   6   9   4      174.28      177.52     34.09 o 
   7   9   4       95.76       85.51     35.57 o 
   8   9   4      153.28      136.48     34.28 o 
   9   9   4      308.53      378.65     42.48 o 
  10   9   4       81.84       96.19     73.19 o 
  11   9   4       52.81      123.57    128.12 o 
 -11  10   4       15.80       23.87     39.44 o 
 -10  10   4      203.17      218.19     44.16 o 
  -9  10   4      772.52      815.08     56.63 o 
  -8  10   4       72.76      126.18     35.73 o 
  -7  10   4      242.62      260.42     41.09 o 
  -6  10   4      837.38      949.37     56.84 o 
  -5  10   4        1.85       74.78     39.45 o 
  -4  10   4      206.90      221.42     47.79 o 
  -3  10   4       86.07      112.83     63.06 o 
  -2  10   4       74.68       13.45     41.65 o 
  -1  10   4     1565.75     1655.55     93.49 o 
   0  10   4        8.52        4.74     34.16 o 
   1  10   4     1628.94     1639.40     71.77 o 
   2  10   4     1990.22     1938.25    139.08 o 
   3  10   4        0.99       15.05     37.82 o 
   4  10   4      355.58      351.82    165.54 o 
   5  10   4      778.50      758.04     62.58 o 
   6  10   4        2.66       67.65     34.99 o 
   7  10   4      181.27      201.38     39.91 o 
   8  10   4      131.88      175.16     44.77 o 
   9  10   4       19.32       -5.86     44.87 o 
  -8  11   4      508.64      495.41     51.59 o 
  -7  11   4        6.68       13.91     38.09 o 
  -6  11   4      518.71      530.46     67.12 o 
  -5  11   4      684.19      771.84    170.46 o 
  -4  11   4       62.16      120.28     50.07 o 
  -3  11   4      112.22       48.11     62.77 o 
  -2  11   4      679.53      678.53    121.13 o 
  -1  11   4       60.41       49.75     44.12 o 
   0  11   4      195.36      216.75     93.70 o 
   1  11   4     1107.54     1215.14     65.62 o 
   2  11   4       46.70       41.03     51.40 o 
   3  11   4      757.87      820.77    126.79 o 
   4  11   4      402.63      498.59     99.38 o 
   5  11   4      120.08      108.89     50.44 o 
   6  11   4      608.73      602.70     67.84 o 
  -1  12   4      508.50      519.02    129.45 o 
 -20   1   5        7.42      138.67     84.01 o 
 -19   1   5       64.91       44.19     37.40 o 
 -18   1   5        9.33       37.24     42.46 o 
 -17   1   5       70.49       79.19     23.80 o 
 -16   1   5      170.98      115.97     18.65 o 
 -15   1   5       62.75       90.05     17.39 o 
 -14   1   5       23.91       20.72     14.98 o 
 -13   1   5       29.71       27.80     12.90 o 
 -12   1   5      572.08      521.82     22.70 o 
 -11   1   5      783.72      859.48     32.67 o 
 -10   1   5      234.10      295.60     18.84 o 
  -9   1   5      419.82      474.36     19.36 o 
  -8   1   5      131.19      111.50     15.86 o 
  -7   1   5      198.12      284.99     25.51 o 
  -6   1   5      793.22      577.53     48.68 o 
  -5   1   5      895.36      879.90     24.42 o 
  -4   1   5     6789.87     6628.27     58.94 o 
  -3   1   5     1695.42     1675.65     38.69 o 
  -2   1   5     1468.57     1338.36     21.42 o 
  -1   1   5      625.70      569.97     27.67 o 
   0   1   5       34.26       39.85      8.47 o 
   1   1   5     3243.17     3240.08     36.18 o 
   2   1   5     2410.32     2400.17     25.38 o 
   3   1   5      119.40      126.83      7.97 o 
   4   1   5       20.17       16.74      6.82 o 
   5   1   5      232.53      244.65      9.14 o 
   6   1   5      400.82      435.60     12.04 o 
   7   1   5       66.78       65.45      9.56 o 
   8   1   5       18.83       22.29     13.91 o 
   9   1   5     1943.49     1949.40     46.69 o 
  10   1   5       31.95       31.16      9.95 o 
  11   1   5      524.80      553.50     20.13 o 
  12   1   5       59.73       71.65     10.47 o 
  13   1   5       76.29       80.56     13.37 o 
  14   1   5        0.55        2.82     11.95 o 
  15   1   5        0.56      -18.20     18.20 o 
  16   1   5      111.73       68.45     44.41 o 
  17   1   5       32.74       70.93     58.62 o 
 -20   2   5        6.38      105.99     47.22 o 
 -19   2   5        5.48       11.67     48.77 o 
 -18   2   5      281.10      342.16     62.62 o 
 -17   2   5        1.73       -6.82     18.73 o 
 -16   2   5      103.26       98.68     20.61 o 
 -15   2   5      161.36      133.72     26.27 o 
 -14   2   5        0.60       -8.55     20.16 o 
 -13   2   5       52.59       50.29     14.68 o 
 -12   2   5       92.18      103.63     18.46 o 
 -11   2   5       14.21       49.10     25.25 o 
 -10   2   5      184.23      269.84     29.70 o 
  -9   2   5      184.63      219.76     23.77 o 
  -8   2   5     1728.12     1850.77     86.24 o 
  -7   2   5     2817.60     2760.17    108.35 o 
  -6   2   5      114.47      117.54     13.48 o 
  -5   2   5     6644.13     6751.56    110.21 o 
  -4   2   5      901.00      810.44     68.20 o 
  -3   2   5       14.03      -12.36     12.36 o 
  -2   2   5     2375.11     2444.11     37.37 o 
  -1   2   5       44.27       25.81      7.63 o 
   0   2   5     2912.98     2760.88     42.60 o 
   1   2   5     2051.25     2024.32     21.51 o 
   2   2   5    12495.87    12951.74    128.76 o 
   3   2   5     2325.75     2245.05     35.35 o 
   4   2   5     2592.13     2517.21     25.74 o 
   5   2   5       50.63       77.63      7.64 o 
   6   2   5       27.47       32.07      8.38 o 
   7   2   5      664.26      739.59     27.04 o 
   8   2   5     1320.65     1390.70     18.81 o 
   9   2   5     1093.52     1089.02     32.42 o 
  10   2   5      305.13      360.62     21.09 o 
  11   2   5     1561.20     1537.05     42.86 o 
  12   2   5       34.30       30.21     10.92 o 
  13   2   5      380.07      337.54     26.32 o 
  14   2   5      263.30      183.22     37.03 o 
  15   2   5      367.32      304.56     32.38 o 
  16   2   5      111.77      134.66     52.13 o 
  17   2   5        4.35      121.88     65.49 o 
 -19   3   5       60.55       63.46     37.07 o 
 -18   3   5        3.65        6.75     52.22 o 
 -17   3   5       38.01       42.20     38.91 o 
 -16   3   5      256.70      276.74     35.35 o 
 -15   3   5       51.66       74.46     29.90 o 
 -14   3   5      646.04      743.95     61.88 o 
 -13   3   5       33.03       51.05     26.56 o 
 -12   3   5      637.95      635.52     34.16 o 
 -11   3   5     1219.70     1185.33     73.52 o 
 -10   3   5        1.80       24.65     20.93 o 
  -9   3   5      892.28      811.25     20.83 o 
  -8   3   5     6613.24     6527.42     86.28 o 
  -7   3   5     1076.25     1092.11     24.20 o 
  -6   3   5        3.89      -12.33     12.33 o 
  -5   3   5     6254.31     6307.83    102.09 o 
  -4   3   5      152.94      160.35     26.34 o 
  -3   3   5     4160.55     3835.38     53.17 o 
  -2   3   5     5156.93     5240.35     59.07 o 
  -1   3   5     1227.39     1313.62     42.70 o 
   0   3   5     9384.76     9823.48    119.62 o 
   1   3   5     7395.62     7115.73     72.38 o 
   2   3   5     3359.21     3375.26     50.25 o 
   3   3   5     2826.21     2602.47     30.07 o 
   4   3   5     2727.29     2951.63     31.30 o 
   5   3   5      629.59      595.99     15.12 o 
   6   3   5     1358.96     1428.41     47.52 o 
   7   3   5       48.19       60.82     10.11 o 
   8   3   5     2695.94     2739.22     30.26 o 
   9   3   5       12.32       12.84     15.56 o 
  10   3   5      537.06      577.40     38.94 o 
  11   3   5      811.55      799.18     26.26 o 
  12   3   5      220.67      221.40     19.47 o 
  13   3   5        0.48       21.10     13.09 o 
  14   3   5      251.56      252.88     34.24 o 
  15   3   5       18.96       43.30     30.74 o 
  16   3   5       36.81       73.99     25.97 o 
  17   3   5       97.30       82.60     50.91 o 
 -19   4   5       10.98       31.73     68.64 o 
 -18   4   5       80.25      129.12     69.48 o 
 -17   4   5      217.48      341.01     80.16 o 
 -16   4   5       49.04       22.91     32.13 o 
 -15   4   5      366.57      384.02     37.32 o 
 -14   4   5        8.06      -26.29     26.29 o 
 -13   4   5      544.03      439.75     37.24 o 
 -12   4   5      863.40      946.75     44.97 o 
 -11   4   5      669.94      679.41     30.95 o 
 -10   4   5     2316.96     2299.85     53.86 o 
  -9   4   5     3572.66     3510.19     68.30 o 
  -8   4   5      309.09      371.72     45.02 o 
  -7   4   5     1660.41     1778.59     33.77 o 
  -6   4   5      358.73      260.31     28.41 o 
  -5   4   5       14.04       17.26     17.69 o 
  -4   4   5     7448.45     7280.08    111.69 o 
  -3   4   5     2510.90     2661.69     49.16 o 
  -2   4   5     4712.84     4467.10     68.89 o 
  -1   4   5    12338.03    12010.43    160.51 o 
   0   4   5      608.80      654.41     29.20 o 
   1   4   5       55.28       67.74     17.61 o 
   2   4   5      175.36       73.27     23.80 o 
   3   4   5      131.56      179.82     13.17 o 
   4   4   5     2628.39     2596.90     37.98 o 
   5   4   5     8791.84     9003.51    104.63 o 
   6   4   5       24.60       63.95     24.19 o 
   7   4   5     4998.95     5037.21     74.40 o 
   8   4   5     2438.09     2324.20     41.42 o 
   9   4   5       37.58       35.26     11.63 o 
  10   4   5      284.12      332.23     18.00 o 
  11   4   5      194.02      175.63     16.64 o 
  12   4   5      379.19      368.23     18.64 o 
  13   4   5      740.43      715.64     25.59 o 
  14   4   5       19.80       20.74     20.94 o 
  15   4   5      597.79      686.85    122.91 o 
  16   4   5      180.43      144.13     36.00 o 
 -18   5   5        2.61       16.64     38.15 o 
 -17   5   5      143.26      199.13     61.41 o 
 -16   5   5      111.52      134.37     39.98 o 
 -15   5   5       36.24       45.65     30.76 o 
 -14   5   5      475.98      447.18     46.97 o 
 -13   5   5      290.94      269.13     38.18 o 
 -12   5   5       22.60       35.70     16.14 o 
 -11   5   5     2149.35     2151.01     46.69 o 
 -10   5   5     1597.38     1610.21     57.43 o 
  -9   5   5      755.53      779.71     83.73 o 
  -8   5   5     2107.46     2149.41     52.04 o 
  -7   5   5       50.09       37.67     25.56 o 
  -6   5   5     2425.13     2479.90     60.90 o 
  -5   5   5     2189.85     2083.08     59.36 o 
  -4   5   5       17.83       26.44     22.45 o 
  -3   5   5     2730.16     2617.61     61.65 o 
  -2   5   5     6229.95     6119.00    100.65 o 
  -1   5   5      746.70      756.69     28.51 o 
   0   5   5     3972.19     3621.80     56.51 o 
   1   5   5     2248.01     2114.40     39.15 o 
   2   5   5      392.79      417.39     19.29 o 
   3   5   5     4682.51     4709.19     78.09 o 
   4   5   5     2032.50     1894.17     40.45 o 
   5   5   5     2111.11     2156.26     37.32 o 
   6   5   5     1268.09     1256.42     32.03 o 
   7   5   5      100.67       89.54     14.24 o 
   8   5   5     1904.96     1972.47     47.98 o 
   9   5   5      162.13      174.66     21.24 o 
  10   5   5       41.72       37.28     18.17 o 
  11   5   5     1445.33     1437.06     36.86 o 
  12   5   5      596.49      634.85     43.81 o 
  13   5   5        5.01       19.12     20.72 o 
  14   5   5      581.37      529.56     46.62 o 
  15   5   5      348.67      320.55     55.19 o 
  16   5   5        0.82      -33.88     36.98 o 
 -17   6   5       60.83       25.87     37.27 o 
 -16   6   5      380.47      413.83     47.24 o 
 -15   6   5      791.37      806.91     54.22 o 
 -14   6   5      125.09      115.61     23.53 o 
 -13   6   5      789.86      884.83     64.51 o 
 -12   6   5      759.62      756.89     56.14 o 
 -11   6   5      271.01      312.38     33.08 o 
 -10   6   5       68.86       42.67     40.33 o 
  -9   6   5      124.37       91.76     32.85 o 
  -8   6   5        0.36        4.57     18.45 o 
  -7   6   5      844.48      929.45     37.85 o 
  -6   6   5     1844.62     1912.06     64.90 o 
  -5   6   5      363.14      378.48     36.07 o 
  -4   6   5    10031.96     9771.20    180.16 o 
  -3   6   5     1931.16     1891.77     50.44 o 
  -2   6   5      133.00      138.23     25.03 o 
  -1   6   5     2447.01     2396.63     61.98 o 
   0   6   5       28.22       46.28     23.35 o 
   1   6   5      357.33      371.14     35.67 o 
   2   6   5       13.92        6.22     17.68 o 
   3   6   5        7.42        0.96     21.91 o 
   4   6   5      160.13      198.36     19.59 o 
   5   6   5     1049.71     1033.23     37.39 o 
   6   6   5       12.49       25.96     17.44 o 
   7   6   5     2349.15     2377.59     50.92 o 
   8   6   5     2360.79     2364.77     47.39 o 
   9   6   5      114.67      112.40     23.37 o 
  10   6   5      763.44      734.16     48.06 o 
  11   6   5        1.20       10.72     24.77 o 
  12   6   5       40.33       31.47     19.96 o 
  13   6   5       34.17       40.78     19.44 o 
  14   6   5        5.90       53.81     34.38 o 
  15   6   5       99.34      181.91     47.93 o 
 -16   7   5       36.67      -27.74     38.02 o 
 -15   7   5        2.63      -31.96     38.91 o 
 -14   7   5       51.92       58.69     24.80 o 
 -13   7   5      569.84      480.73     48.95 o 
 -12   7   5      424.42      466.08     36.68 o 
 -11   7   5     1386.47     1482.94     72.34 o 
 -10   7   5      545.51      461.18     92.95 o 
  -9   7   5      229.51      178.69     27.04 o 
  -8   7   5     1069.06     1290.12     53.47 o 
  -7   7   5       33.46       31.29     24.71 o 
  -6   7   5      846.06      865.83     53.34 o 
  -5   7   5       45.64       42.19     26.63 o 
  -4   7   5     2605.72     2683.97     84.66 o 
  -3   7   5      843.16      809.15     41.28 o 
  -2   7   5       50.87       41.33     26.31 o 
  -1   7   5        7.43        8.69     22.37 o 
   0   7   5      364.61      309.28     26.71 o 
   1   7   5      820.53      873.73     87.39 o 
   2   7   5       25.50       54.55     20.93 o 
   3   7   5      423.15      479.65     30.05 o 
   4   7   5       73.91       43.39     21.30 o 
   5   7   5      420.66      444.87     32.51 o 
   6   7   5     1322.00     1370.45     48.86 o 
   7   7   5       42.17       41.73     20.30 o 
   8   7   5     1018.96     1024.24    117.82 o 
   9   7   5     1121.00     1189.48     85.03 o 
  10   7   5       78.32       93.66     31.29 o 
  11   7   5      666.39      716.10     70.87 o 
  12   7   5      268.06      286.42     33.28 o 
  13   7   5       19.49      112.79     44.41 o 
  14   7   5      433.01      517.07     60.30 o 
 -15   8   5       20.07      -42.93     51.55 o 
 -14   8   5      114.53       53.15     31.66 o 
 -13   8   5      412.83      371.22     53.31 o 
 -12   8   5      205.31      181.75     37.80 o 
 -11   8   5       15.31       18.20     28.90 o 
 -10   8   5      608.04      581.44     46.17 o 
  -9   8   5     1281.70     1348.62     64.42 o 
  -8   8   5       62.17       82.91     29.07 o 
  -7   8   5      663.80      604.67     38.57 o 
  -6   8   5      179.55      181.67     35.23 o 
  -5   8   5        2.37       19.95     40.99 o 
  -4   8   5     1704.44     1866.25     79.40 o 
  -3   8   5      922.88     1010.57     55.91 o 
  -2   8   5       10.02       27.32     32.60 o 
  -1   8   5      281.70      317.84     41.86 o 
   0   8   5      487.18      503.77     53.97 o 
   1   8   5       77.65       41.64     24.32 o 
   2   8   5      168.92      197.78     29.59 o 
   3   8   5      944.17      927.23     62.06 o 
   4   8   5     2813.35     2813.74     72.30 o 
   5   8   5      495.81      484.72     36.20 o 
   6   8   5        4.72        4.66     27.94 o 
   7   8   5      433.63      442.37     32.83 o 
   8   8   5      267.30      241.58     35.49 o 
   9   8   5        4.59       36.49     24.54 o 
  10   8   5       72.92      125.82     75.33 o 
  11   8   5       14.22       54.98     33.37 o 
  12   8   5      321.88      263.60     40.56 o 
 -13   9   5        3.97      -36.16     36.16 o 
 -12   9   5        1.82       -9.32     32.28 o 
 -11   9   5      131.35      117.89     44.11 o 
 -10   9   5      365.43      360.38     55.50 o 
  -9   9   5       18.03      -23.46     36.79 o 
  -8   9   5      169.30      137.20     33.15 o 
  -7   9   5      101.03      107.46     30.49 o 
  -6   9   5       10.77      -35.41     35.41 o 
  -5   9   5       27.64       38.25     36.59 o 
  -4   9   5       66.23       25.96     40.42 o 
  -3   9   5      519.95      576.03     51.45 o 
  -2   9   5       11.79        1.98     43.78 o 
  -1   9   5       51.35       61.31     31.27 o 
   0   9   5      179.25      113.05     39.83 o 
   1   9   5       71.82       23.17     30.39 o 
   2   9   5      195.85      214.25     39.57 o 
   3   9   5      341.91      371.82     35.22 o 
   4   9   5        5.66        5.86     26.79 o 
   5   9   5      606.59      549.05     48.10 o 
   6   9   5      233.35      238.75     37.41 o 
   7   9   5        0.12       28.23     29.86 o 
   8   9   5      152.01       90.14     41.83 o 
   9   9   5       70.29       42.99     36.76 o 
  10   9   5       16.44       73.07     40.70 o 
  11   9   5      192.69      386.00     68.56 o 
 -11  10   5      128.87       64.87     47.52 o 
 -10  10   5       77.87      116.10     52.20 o 
  -9  10   5      231.34      296.35     54.52 o 
  -8  10   5        0.00      -41.48     41.48 o 
  -7  10   5      200.11      244.88     44.55 o 
  -6  10   5        3.43       17.00     32.49 o 
  -5  10   5      219.31      268.81     50.57 o 
  -4  10   5        3.64      -24.17     37.52 o 
  -3  10   5        8.54       -3.40     46.14 o 
  -2  10   5      397.63      270.07     47.48 o 
  -1  10   5      635.25      608.84     46.61 o 
   0  10   5      241.95      341.33     51.65 o 
   1  10   5       18.08       93.41     55.33 o 
   2  10   5       36.56       26.15     30.10 o 
   3  10   5       20.48       18.99     46.81 o 
   4  10   5       15.81       80.13     45.59 o 
   5  10   5      105.77       39.04     34.17 o 
   6  10   5      426.59      359.37     51.53 o 
   7  10   5      275.19      207.09     41.61 o 
   8  10   5        2.85       -4.12     48.96 o 
   9  10   5      135.88       97.69     97.69 o 
  -8  11   5      136.40       74.72     39.08 o 
  -7  11   5       14.21       35.29     35.59 o 
  -6  11   5       11.66        8.79     35.33 o 
  -5  11   5      116.18      143.86     48.90 o 
  -4  11   5       16.86       49.94     47.22 o 
  -3  11   5       57.02       14.72     44.46 o 
  -2  11   5       22.19       19.94     37.32 o 
  -1  11   5      175.85      230.56     88.28 o 
   0  11   5       61.73       80.24     41.82 o 
   1  11   5      156.16      131.63     51.15 o 
   2  11   5        0.50       37.06     78.61 o 
   3  11   5      153.56      144.80     50.99 o 
   4  11   5       70.91        8.53     76.02 o 
   5  11   5        0.05       26.73     75.31 o 
   6  11   5       13.94       48.60     45.22 o 
 -20   0   6       38.05      297.92     92.33 o 
 -19   0   6      281.51      310.58     87.99 o 
 -18   0   6      768.15      791.78     95.31 o 
 -17   0   6        1.39      -10.24     21.01 o 
 -16   0   6      681.07      687.15     52.39 o 
 -15   0   6     1028.54     1059.53     35.49 o 
 -14   0   6      193.88      248.99     28.97 o 
 -13   0   6       21.17       30.26     40.40 o 
 -12   0   6      879.33      870.18     65.19 o 
 -11   0   6      894.51      869.00     92.94 o 
 -10   0   6       84.79       87.59     22.43 o 
  -9   0   6      199.66      205.73     27.69 o 
  -8   0   6     1988.38     1814.75     52.02 o 
  -7   0   6    10129.18     9396.86    137.70 o 
  -6   0   6     4287.39     4386.65     67.55 o 
  -5   0   6     1327.72     1404.17     45.92 o 
  -4   0   6     7518.16     5902.87    827.40 o 
  -3   0   6     6035.44     5756.02    130.42 o 
  -2   0   6       91.91      128.65     13.99 o 
  -1   0   6      204.48      316.94     45.60 o 
   0   0   6     3216.35     3695.02     50.49 o 
   1   0   6     1446.32     1374.63     41.75 o 
   2   0   6     8391.68     8278.95     91.33 o 
   3   0   6      622.81      600.27     24.32 o 
   4   0   6    18600.45    18352.16    548.46 o 
   5   0   6     4766.52     4442.05    129.24 o 
   6   0   6      636.49      769.04     50.05 o 
   7   0   6     3371.78     3421.76    117.14 o 
   8   0   6      252.57      229.68     16.89 o 
   9   0   6     1910.63     1849.21     67.23 o 
  10   0   6     3203.29     3180.75    119.61 o 
  11   0   6      214.83      176.37     15.94 o 
  12   0   6      200.88      121.58     30.62 o 
  13   0   6     1352.95     1294.74     41.13 o 
  14   0   6      130.27       82.21     19.56 o 
  15   0   6      521.66      528.52     87.52 o 
  16   0   6       42.37      -57.47     65.94 o 
  17   0   6       24.86       26.49    112.31 o 
 -20   1   6      216.29      265.68     64.28 o 
 -19   1   6      169.53      208.51     58.81 o 
 -18   1   6      182.97      213.15     78.61 o 
 -17   1   6      896.01      876.19     34.11 o 
 -16   1   6      139.72      117.50     20.72 o 
 -15   1   6      513.37      528.84     53.06 o 
 -14   1   6      922.43      874.35     45.77 o 
 -13   1   6      863.39      943.82     30.42 o 
 -12   1   6       92.77       84.75     21.95 o 
 -11   1   6      454.73      406.57     51.04 o 
 -10   1   6      607.31      650.48     56.21 o 
  -9   1   6     1642.80     1613.53     79.83 o 
  -8   1   6     1026.77     1020.96     33.65 o 
  -7   1   6     1560.44     1628.75     80.58 o 
  -6   1   6     7630.22     7384.96    131.80 o 
  -5   1   6      136.04      108.89     12.78 o 
  -4   1   6      231.33      248.93      9.64 o 
  -3   1   6     2296.53     2155.31     35.84 o 
  -2   1   6      144.55      134.67     12.70 o 
  -1   1   6      289.22      375.96      9.55 o 
   0   1   6     5003.89     4577.50     40.95 o 
   1   1   6        3.04        0.41      6.10 o 
   2   1   6       25.64        6.52      5.79 o 
   3   1   6     6647.60     6228.37    102.67 o 
   4   1   6       79.22      110.19      8.08 o 
   5   1   6      486.21      419.70     14.87 o 
   6   1   6     1007.12      908.38     21.20 o 
   7   1   6        0.87        4.26     10.47 o 
   8   1   6     1020.18      941.82     21.72 o 
   9   1   6     1268.70     1264.62     33.60 o 
  10   1   6        1.11       -4.00     12.81 o 
  11   1   6     2488.62     2456.74     35.42 o 
  12   1   6      668.78      495.24     62.27 o 
  13   1   6      312.48      243.45     33.42 o 
  14   1   6      523.82      421.27     54.66 o 
  15   1   6       16.89      -37.48     43.00 o 
  16   1   6      143.70      121.50     64.23 o 
  17   1   6      201.54      173.37     67.77 o 
 -20   2   6       24.90       -0.88    113.49 o 
 -19   2   6      160.97      168.01     31.82 o 
 -18   2   6       76.54      113.20     25.49 o 
 -17   2   6      100.77       40.32     28.21 o 
 -16   2   6      135.31       80.79     14.89 o 
 -15   2   6     1064.33      823.99    233.02 o 
 -14   2   6       11.46       50.56     34.04 o 
 -13   2   6      307.01      345.12     57.01 o 
 -12   2   6      550.33      593.03     38.15 o 
 -11   2   6        2.46      -14.78     24.04 o 
 -10   2   6      684.97      707.57     74.17 o 
  -9   2   6     1241.85     1352.19     67.16 o 
  -8   2   6     2716.79     2927.94    143.89 o 
  -7   2   6     3855.76     3729.59     68.44 o 
  -6   2   6     5125.93     4856.08     81.86 o 
  -5   2   6      538.57      554.03     51.23 o 
  -4   2   6     3719.92     3783.91     60.16 o 
  -3   2   6       39.47       50.64     10.80 o 
  -2   2   6     6077.79     6108.99     70.19 o 
  -1   2   6     8662.35     8729.81     84.47 o 
   0   2   6     1179.64     1156.78     19.30 o 
   1   2   6    30614.16    31081.08    418.03 o 
   2   2   6     7626.27     7763.47     72.27 o 
   3   2   6      686.23      741.65     20.12 o 
   4   2   6     1063.79      980.89     13.84 o 
   5   2   6     1524.78     1518.17     26.59 o 
   6   2   6      203.84      224.47     22.52 o 
   7   2   6      443.89      455.02     21.06 o 
   8   2   6      130.68      138.90     45.32 o 
   9   2   6      943.18     1012.01     24.75 o 
  10   2   6      935.57      683.33    113.88 o 
  11   2   6       57.51       57.65     13.10 o 
  12   2   6     1732.93     1694.31     55.69 o 
  13   2   6      843.08      771.87     33.18 o 
  14   2   6      157.96      138.34     20.60 o 
  15   2   6      102.37       33.23     26.57 o 
  16   2   6      227.11      269.12     71.96 o 
  17   2   6        1.47        0.54     56.08 o 
 -19   3   6       42.66      111.76     31.56 o 
 -18   3   6        2.89       26.41     34.11 o 
 -17   3   6       54.80      133.09     34.91 o 
 -16   3   6      333.92      290.14     40.02 o 
 -15   3   6      162.44       72.91     29.32 o 
 -14   3   6     1354.59     1343.19     53.17 o 
 -13   3   6     1063.13     1117.11     56.52 o 
 -12   3   6        2.38        1.84     23.66 o 
 -11   3   6     1103.89     1185.19     48.31 o 
 -10   3   6       20.43        5.22     21.40 o 
  -9   3   6      139.56       95.35     20.85 o 
  -8   3   6      220.44      189.99     24.85 o 
  -7   3   6        1.62       -7.23     14.52 o 
  -6   3   6     2022.69     2008.47     47.28 o 
  -5   3   6     4096.59     4073.90     89.02 o 
  -4   3   6      690.33      686.53     29.91 o 
  -3   3   6     4169.31     3792.12     52.90 o 
  -2   3   6      286.05      358.74     20.90 o 
  -1   3   6      761.49      726.99     18.97 o 
   0   3   6     3874.83     3653.14     54.86 o 
   1   3   6      136.94      104.45     10.95 o 
   2   3   6      110.95      109.75     12.10 o 
   3   3   6     1545.49     1537.70     22.10 o 
   4   3   6        2.37       23.08     15.79 o 
   5   3   6       45.87       54.06     10.71 o 
   6   3   6     1738.89     1600.89     25.48 o 
   7   3   6       82.42       62.38     13.55 o 
   8   3   6     1842.38     1770.98     28.44 o 
   9   3   6       35.25       23.25      7.74 o 
  10   3   6     1979.19     1893.07     32.34 o 
  11   3   6      558.31      558.79     48.03 o 
  12   3   6      241.85      187.22     22.11 o 
  13   3   6        1.10        6.80      8.66 o 
  14   3   6      565.19      557.90     37.01 o 
  15   3   6       95.81      101.04     33.84 o 
  16   3   6        0.66        7.42     45.73 o 
 -19   4   6       16.73        0.74     54.36 o 
 -18   4   6       62.37       74.25     45.94 o 
 -17   4   6        1.84       17.59     31.99 o 
 -16   4   6        0.48      105.34     71.16 o 
 -15   4   6        2.31      -20.63     32.85 o 
 -14   4   6      214.11      179.69     32.62 o 
 -13   4   6       21.05       24.67     28.49 o 
 -12   4   6       51.85       98.40     26.99 o 
 -11   4   6     3124.51     3053.12     73.53 o 
 -10   4   6      601.35      555.00     18.91 o 
  -9   4   6       75.33       81.00     16.11 o 
  -8   4   6     1783.74     1834.38     88.41 o 
  -7   4   6      199.34      188.59     18.69 o 
  -6   4   6       97.11       88.14     22.98 o 
  -5   4   6       18.28       -0.53     22.20 o 
  -4   4   6      422.40      503.04     23.74 o 
  -3   4   6      626.45      597.05     25.96 o 
  -2   4   6      814.91      807.13     28.05 o 
  -1   4   6     5034.64     5203.54     76.56 o 
   0   4   6      207.66      225.05     23.24 o 
   1   4   6      747.12      793.90     26.04 o 
   2   4   6     2340.04     2338.77     37.40 o 
   3   4   6       70.86       88.53     16.32 o 
   4   4   6      150.15      149.48     12.47 o 
   5   4   6       57.13       71.09     12.37 o 
   6   4   6      230.85      220.93     14.72 o 
   7   4   6        4.42       72.50     43.96 o 
   8   4   6      791.11      786.04     25.74 o 
   9   4   6      216.11      237.70     15.92 o 
  10   4   6      460.46      486.37     19.18 o 
  11   4   6      280.06      212.48     15.55 o 
  12   4   6        2.50       -2.20     18.74 o 
  13   4   6        1.41       -7.61     16.80 o 
  14   4   6        0.00       24.18     28.95 o 
  15   4   6      237.72      243.61     31.70 o 
  16   4   6        7.42      -50.53     58.72 o 
 -18   5   6       35.49      -29.50     53.49 o 
 -17   5   6       21.33      126.47     45.72 o 
 -16   5   6        1.77       80.47     50.48 o 
 -15   5   6      206.94       74.74     36.82 o 
 -14   5   6       19.18        3.94     39.02 o 
 -13   5   6       97.38      113.76     43.82 o 
 -12   5   6       46.81       47.05     22.43 o 
 -11   5   6       52.63       67.87     23.24 o 
 -10   5   6        1.76        7.29     16.95 o 
  -9   5   6      407.50      389.88     26.50 o 
  -8   5   6       49.99       30.93     19.84 o 
  -7   5   6       51.87       45.86     30.33 o 
  -6   5   6       44.00       48.34     25.48 o 
  -5   5   6      134.37      131.51     22.57 o 
  -4   5   6     1020.64     1053.78     50.14 o 
  -3   5   6      628.37      641.77     28.31 o 
  -2   5   6     1064.74     1030.13     32.05 o 
  -1   5   6       40.68       28.32     17.47 o 
   0   5   6      283.46      350.99     28.52 o 
   1   5   6      575.68      607.91     22.05 o 
   2   5   6      593.97      583.15     25.37 o 
   3   5   6      190.27      206.19     18.62 o 
   4   5   6       40.92      496.38    209.13 o 
   5   5   6       45.68       33.74     15.59 o 
   6   5   6       50.60       54.47     14.69 o 
   7   5   6      607.77      594.58     27.13 o 
   8   5   6        4.12       26.63     21.02 o 
   9   5   6       11.65       51.04     19.02 o 
  10   5   6      198.82      182.58     16.97 o 
  11   5   6        4.71       -9.29     17.53 o 
  12   5   6       25.65       21.23     16.16 o 
  13   5   6       98.51       91.52     41.24 o 
  14   5   6        0.04       21.43     70.60 o 
  15   5   6       66.77      204.64     75.37 o 
 -17   6   6        4.00       78.07     40.41 o 
 -16   6   6        4.05       -3.62     35.51 o 
 -15   6   6        2.20      105.28     77.74 o 
 -14   6   6      594.70      605.94     56.41 o 
 -13   6   6       16.08       42.40     19.14 o 
 -12   6   6      181.72      149.30     26.06 o 
 -11   6   6       78.80       49.49     26.08 o 
 -10   6   6      113.00       89.62     20.69 o 
  -9   6   6      221.78      225.46     24.45 o 
  -8   6   6      663.25      640.79     32.77 o 
  -7   6   6      205.70       92.55     37.04 o 
  -6   6   6      708.83      678.00     37.59 o 
  -5   6   6       33.14       56.12     30.01 o 
  -4   6   6        6.01       35.59     27.17 o 
  -3   6   6      282.24      274.67     27.18 o 
  -2   6   6      244.80      230.05     26.82 o 
  -1   6   6        0.86       10.46     20.63 o 
   0   6   6       76.87       79.74     18.60 o 
   1   6   6      490.31      500.54     26.16 o 
   2   6   6      121.07      140.82     21.70 o 
   3   6   6     1187.06     1274.83     39.17 o 
   4   6   6      458.00      470.04     28.32 o 
   5   6   6      614.30      650.77     30.66 o 
   6   6   6      365.18      397.79     56.10 o 
   7   6   6      153.69      145.64     22.32 o 
   8   6   6      177.91      182.18     24.03 o 
   9   6   6      317.77      360.01     31.93 o 
  10   6   6       83.45       93.26     30.41 o 
  11   6   6       31.06       36.79     16.95 o 
  12   6   6       14.27        2.57     16.28 o 
  13   6   6        0.46       36.94     46.88 o 
  14   6   6        5.53       14.14     39.60 o 
 -16   7   6        0.19       34.83     38.94 o 
 -15   7   6       49.57       50.08     42.45 o 
 -14   7   6       96.48      157.40     41.12 o 
 -13   7   6       17.68       -5.46     29.81 o 
 -12   7   6      617.80      543.82     36.80 o 
 -11   7   6      110.64      122.41     32.30 o 
 -10   7   6        0.58        0.97     26.94 o 
  -9   7   6       84.03       77.05     35.71 o 
  -8   7   6       19.62       13.24     28.76 o 
  -7   7   6       62.05       54.41     32.08 o 
  -6   7   6      476.69      466.49     41.81 o 
  -5   7   6      222.05      210.40     31.79 o 
  -4   7   6       61.62      104.68     28.07 o 
  -3   7   6     1021.92     1133.63     60.41 o 
  -2   7   6      432.48      419.20     31.68 o 
  -1   7   6      316.43      344.63     29.63 o 
   0   7   6      307.03      332.94     28.50 o 
   1   7   6      681.12      643.36     31.19 o 
   2   7   6      393.97      482.94     35.88 o 
   3   7   6      255.06      303.46     25.71 o 
   4   7   6      771.70      802.48     36.31 o 
   5   7   6      295.27      306.67     25.51 o 
   6   7   6     1462.45     1579.71     61.35 o 
   7   7   6       34.19       26.27     22.74 o 
   8   7   6      194.96      202.46     25.13 o 
   9   7   6      226.14      175.57     54.83 o 
  10   7   6        0.82       24.28     28.34 o 
  11   7   6       25.39       -4.49     29.12 o 
  12   7   6      321.71      301.81     36.30 o 
  13   7   6      115.99      111.43     45.51 o 
 -15   8   6      276.38      369.62     61.72 o 
 -14   8   6       81.51       55.94     62.75 o 
 -13   8   6      167.14      178.98     41.98 o 
 -12   8   6      293.35      246.09     34.44 o 
 -11   8   6       14.84      -14.79     34.23 o 
 -10   8   6      478.03      490.89     47.96 o 
  -9   8   6        2.14       15.85     26.45 o 
  -8   8   6      849.21      787.76     59.44 o 
  -7   8   6       23.03       27.48     30.61 o 
  -6   8   6       51.28       52.17     31.40 o 
  -5   8   6       88.60      107.33     39.79 o 
  -4   8   6      433.71      407.48     39.31 o 
  -3   8   6     1096.02     1124.46     63.41 o 
  -2   8   6       54.12       43.53     25.34 o 
  -1   8   6      327.21      358.37     40.07 o 
   0   8   6       33.14      137.18     48.23 o 
   1   8   6      702.72      792.81     55.65 o 
   2   8   6       19.14      -18.22     27.80 o 
   3   8   6       79.47       66.52     29.99 o 
   4   8   6      878.09      950.57     67.90 o 
   5   8   6      564.30      560.84     40.34 o 
   6   8   6        0.54      -10.58     24.85 o 
   7   8   6      678.42      740.73     79.09 o 
   8   8   6       97.76       98.50     34.09 o 
   9   8   6       40.70       33.25     33.13 o 
  10   8   6      427.59      446.08     43.04 o 
  11   8   6      188.37      371.93     79.44 o 
  12   8   6      451.95      402.87     80.68 o 
 -13   9   6       23.30       44.35     54.06 o 
 -12   9   6       61.31       55.18     44.82 o 
 -11   9   6      196.26      144.83     48.60 o 
 -10   9   6       56.59       82.82     36.06 o 
  -9   9   6      443.76      398.55     44.73 o 
  -8   9   6      421.66      373.80     37.61 o 
  -7   9   6      138.50       86.12     31.49 o 
  -6   9   6      416.91      461.31     47.94 o 
  -5   9   6       80.74       53.28     38.12 o 
  -4   9   6      214.56      230.13     40.79 o 
  -3   9   6      681.24      533.03    101.41 o 
  -2   9   6       51.89       82.65     30.28 o 
  -1   9   6     1219.88     1228.10     68.02 o 
   0   9   6     1890.70     1900.31     72.44 o 
   1   9   6     1232.13     1208.23     71.88 o 
   2   9   6      166.34      236.42     35.42 o 
   3   9   6      173.01      192.34     31.75 o 
   4   9   6       85.60       85.21     33.51 o 
   5   9   6      338.10      360.20     40.42 o 
   6   9   6       83.04      192.70     47.17 o 
   7   9   6       27.43      -23.51     35.37 o 
   8   9   6      316.69      370.83     60.24 o 
   9   9   6      378.30      312.05     36.78 o 
  10   9   6       14.17       38.16     84.51 o 
 -11  10   6      147.48       64.06     49.86 o 
 -10  10   6      314.42      225.69     55.90 o 
  -9  10   6       73.16       -4.48     38.77 o 
  -8  10   6      170.68      187.08     40.23 o 
  -7  10   6     1096.47     1272.23     80.45 o 
  -6  10   6      452.60      532.63     56.63 o 
  -5  10   6      238.38      217.80     55.09 o 
  -4  10   6      564.95      632.29     56.69 o 
  -3  10   6       28.92      -13.83     45.20 o 
  -2  10   6      588.64      571.04     50.33 o 
  -1  10   6      559.37      704.15     61.42 o 
   0  10   6        5.54        5.42     32.42 o 
   1  10   6     1366.88     1340.04     60.56 o 
   2  10   6     1000.57     1021.61     83.61 o 
   3  10   6       26.71       11.35     50.92 o 
   4  10   6      549.07      359.92     74.39 o 
   5  10   6       92.57       81.43     40.23 o 
   6  10   6        6.80      156.94     44.61 o 
   7  10   6       54.98      118.71     37.99 o 
   8  10   6       46.74      219.05     48.39 o 
  -7  11   6       64.34      -24.49     44.27 o 
  -6  11   6      692.68      566.10     53.25 o 
  -5  11   6      475.27      555.43     77.15 o 
  -4  11   6      126.89      157.15     48.47 o 
  -3  11   6      419.94      497.22     57.19 o 
  -2  11   6      282.47      255.87     50.47 o 
  -1  11   6        7.68       52.59     41.61 o 
   0  11   6      351.98      331.57     62.72 o 
   1  11   6       78.34      152.22     66.94 o 
   2  11   6      629.36      508.70     68.63 o 
   3  11   6      914.90      878.45     80.60 o 
   4  11   6        4.81      -52.89     76.05 o 
   5  11   6      260.94      242.26     57.60 o 
 -20   1   7        1.90      -57.93     57.93 o 
 -19   1   7        0.72       58.45     52.53 o 
 -18   1   7        6.46       34.92     31.58 o 
 -17   1   7       31.87       10.38     29.84 o 
 -16   1   7      212.74      178.66     13.48 o 
 -15   1   7       60.47       60.93     22.17 o 
 -14   1   7      290.48      224.47     36.57 o 
 -13   1   7      262.16      277.47     34.88 o 
 -12   1   7      195.44      167.88     39.22 o 
 -11   1   7      547.64      620.58     63.86 o 
 -10   1   7       25.19       -7.37     22.19 o 
  -9   1   7      159.32      193.99     27.77 o 
  -8   1   7      956.98     1070.77     53.41 o 
  -7   1   7      474.85      502.37     34.68 o 
  -6   1   7      153.10      150.85     14.47 o 
  -5   1   7       27.25       21.06      7.16 o 
  -4   1   7        0.24        2.29     14.75 o 
  -3   1   7       62.19       58.81      6.80 o 
  -2   1   7     1615.65     1700.07     17.21 o 
  -1   1   7      397.45      400.11     18.23 o 
   0   1   7      915.36      963.45     20.89 o 
   1   1   7     2503.52     2322.67     31.10 o 
   2   1   7        1.93       11.42      7.95 o 
   3   1   7      605.84      629.73     18.98 o 
   4   1   7       14.20       20.31      6.71 o 
   5   1   7       49.47       58.56      6.44 o 
   6   1   7      303.99      317.43     25.74 o 
   7   1   7       50.72       56.21      6.19 o 
   8   1   7      895.99      870.15     17.43 o 
   9   1   7       34.57       29.37     14.31 o 
  10   1   7       28.06       40.91     55.21 o 
  11   1   7      554.37      544.38     43.39 o 
  12   1   7      192.87      192.73     22.59 o 
  13   1   7       85.68       60.47     26.73 o 
  14   1   7      134.94      190.88     50.37 o 
  15   1   7       49.87       59.91     61.89 o 
  16   1   7      122.64        3.16     70.86 o 
 -19   2   7       78.67      244.93     86.30 o 
 -18   2   7       70.05      120.28     26.71 o 
 -17   2   7        0.92      -20.96     20.96 o 
 -16   2   7      661.68      690.62     73.17 o 
 -15   2   7       10.67       10.54     31.20 o 
 -14   2   7      602.60      578.13     49.76 o 
 -13   2   7      234.59      273.43     48.18 o 
 -12   2   7        7.66       27.52     27.08 o 
 -11   2   7       14.55       -0.05     50.74 o 
 -10   2   7      422.99      473.91     59.08 o 
  -9   2   7      794.44      757.15     43.71 o 
  -8   2   7     1160.13     1222.39     63.87 o 
  -7   2   7      368.92      446.16     29.32 o 
  -6   2   7      657.70      725.67     13.56 o 
  -5   2   7     2160.11     2094.28     47.91 o 
  -4   2   7     3688.92     3735.40     60.89 o 
  -3   2   7     2020.04     2101.05     51.87 o 
  -2   2   7      889.44      925.73     22.32 o 
  -1   2   7     5285.65     5580.32     60.03 o 
   0   2   7     9488.58    10292.96    112.61 o 
   1   2   7       15.43        9.82      8.12 o 
   2   2   7      195.54      255.59      8.94 o 
   3   2   7     1826.13     1644.64     16.71 o 
   4   2   7     1293.04     1177.57     22.01 o 
   5   2   7      328.51      317.37     18.06 o 
   6   2   7      755.58      783.61     19.77 o 
   7   2   7      963.83     1046.09     27.13 o 
   8   2   7      875.15      804.38     51.12 o 
   9   2   7        1.85       -4.45     15.53 o 
  10   2   7      103.42      119.60     34.59 o 
  11   2   7       18.58       17.68     18.32 o 
  12   2   7      536.53      561.72     43.71 o 
  13   2   7      152.68      149.78     30.31 o 
  14   2   7      619.71      683.17    152.56 o 
  15   2   7      253.85      319.33     74.53 o 
  16   2   7        4.45       14.34     56.33 o 
 -19   3   7      113.58      125.84     30.42 o 
 -18   3   7        2.68       21.94     38.43 o 
 -17   3   7      126.51      115.98     36.05 o 
 -16   3   7       11.63       53.54     34.38 o 
 -15   3   7      100.80       67.98     40.32 o 
 -14   3   7       92.02       78.08     31.80 o 
 -13   3   7      111.42       99.07     34.52 o 
 -12   3   7     1749.82     1789.22    111.22 o 
 -11   3   7     3330.15     3371.01    121.56 o 
 -10   3   7      113.21      116.92     25.64 o 
  -9   3   7      655.48      686.11     49.28 o 
  -8   3   7     2403.48     2551.37     88.67 o 
  -7   3   7      661.43      691.71     25.45 o 
  -6   3   7     1286.87     1271.48     38.64 o 
  -5   3   7      742.68      753.26     39.27 o 
  -4   3   7     4155.40     4270.99     64.10 o 
  -3   3   7     3055.07     2951.91     44.01 o 
  -2   3   7       36.00       34.33     11.06 o 
  -1   3   7     6172.69     5970.09     70.32 o 
   0   3   7     2123.93     2061.36     29.07 o 
   1   3   7      333.07      388.58     14.69 o 
   2   3   7     1171.84     1157.70     17.55 o 
   3   3   7     2698.87     2716.71     49.74 o 
   4   3   7       39.17       37.50      7.70 o 
   5   3   7     1785.49     1757.75     19.96 o 
   6   3   7      110.23       78.49     19.22 o 
   7   3   7        1.80       -1.77      5.23 o 
   8   3   7       32.53       32.03     27.41 o 
   9   3   7      261.35      316.09     30.80 o 
  10   3   7      104.75      100.83     17.69 o 
  11   3   7      693.22      811.79     51.80 o 
  12   3   7        3.08       15.71     21.54 o 
  13   3   7      578.04      527.23     29.30 o 
  14   3   7     1311.12     1341.29     70.06 o 
  15   3   7        2.49       -7.37     45.34 o 
  16   3   7       86.19       69.67     61.94 o 
 -19   4   7      224.68      211.07     66.48 o 
 -18   4   7      194.27      167.30     46.52 o 
 -17   4   7        6.44       54.97     55.78 o 
 -16   4   7      306.71      244.18     42.88 o 
 -15   4   7      200.96      205.49     36.41 o 
 -14   4   7      275.60      269.38     35.84 o 
 -13   4   7     3199.08     3122.81     92.13 o 
 -12   4   7     1327.19     1173.52     49.51 o 
 -11   4   7     2463.54     2520.94     72.26 o 
 -10   4   7     2854.36     2914.86     49.80 o 
  -9   4   7       35.15       50.64     40.11 o 
  -8   4   7      513.58      535.53     34.97 o 
  -7   4   7     1189.99     1194.38     57.92 o 
  -6   4   7        1.92      -20.47     21.79 o 
  -5   4   7     3772.66     3711.96     83.54 o 
  -4   4   7     1392.82     1282.26     33.22 o 
  -3   4   7      108.79      105.52     17.69 o 
  -2   4   7     3218.94     3000.82     56.66 o 
  -1   4   7     3684.65     3437.55     50.35 o 
   0   4   7      147.63      111.43     15.99 o 
   1   4   7     4086.06     4146.96     55.16 o 
   2   4   7      567.17      656.50     31.38 o 
   3   4   7       33.88       34.96     12.89 o 
   4   4   7     3328.86     3395.40     41.13 o 
   5   4   7      195.82      185.47     14.96 o 
   6   4   7     2773.66     2627.66     55.17 o 
   7   4   7     1844.64     1846.01     34.38 o 
   8   4   7      144.75      147.09     12.50 o 
   9   4   7      176.22      202.47     14.72 o 
  10   4   7      413.51      364.90     14.98 o 
  11   4   7       49.49       26.19     22.41 o 
  12   4   7       55.36      138.22     28.51 o 
  13   4   7       69.62       73.46     28.40 o 
  14   4   7      173.41      178.53     34.79 o 
  15   4   7      655.94      876.14     83.81 o 
 -18   5   7       86.48       64.36     56.28 o 
 -17   5   7      182.52       78.77     50.03 o 
 -16   5   7        1.14      -17.80     37.81 o 
 -15   5   7      195.87      225.84     54.99 o 
 -14   5   7      360.04      348.03     40.60 o 
 -13   5   7       23.85       51.22     33.62 o 
 -12   5   7      878.02      858.44     24.20 o 
 -11   5   7     1432.09     1250.81     63.51 o 
 -10   5   7       36.39       29.79     17.93 o 
  -9   5   7     1060.09     1042.72     73.25 o 
  -8   5   7     1977.92     2063.47     63.06 o 
  -7   5   7       44.79       55.27     31.34 o 
  -6   5   7     1335.69     1437.82     60.55 o 
  -5   5   7      863.94      787.40     41.37 o 
  -4   5   7     1418.20     1367.38     35.46 o 
  -3   5   7     3369.74     3115.48     56.89 o 
  -2   5   7      839.82      755.97     33.47 o 
  -1   5   7      941.28     1003.51     34.74 o 
   0   5   7     3568.09     3229.37     53.45 o 
   1   5   7       46.08       75.62     18.92 o 
   2   5   7     2882.45     2884.07     48.97 o 
   3   5   7      364.65      399.78     20.72 o 
   4   5   7       12.90       17.36     13.82 o 
   5   5   7      499.38      575.51     29.40 o 
   6   5   7     2078.47     2253.93     47.88 o 
   7   5   7      150.62      138.16     18.11 o 
   8   5   7     1460.23     1562.09     42.62 o 
   9   5   7      136.76      120.01     17.15 o 
  10   5   7      708.19      697.33     27.88 o 
  11   5   7      652.84      574.35     45.06 o 
  12   5   7       17.72       21.76     27.71 o 
  13   5   7      331.64      245.96     34.17 o 
  14   5   7      403.79      402.46     72.55 o 
  15   5   7       55.81       82.07     56.82 o 
 -17   6   7        1.44       67.78     49.79 o 
 -16   6   7      164.95       56.61     46.13 o 
 -15   6   7      322.79      286.74     68.81 o 
 -14   6   7       78.00       76.47     51.14 o 
 -13   6   7      230.11      237.89     28.78 o 
 -12   6   7       60.64       75.32     26.03 o 
 -11   6   7        1.64       -2.70     22.74 o 
 -10   6   7     1103.32     1120.77     45.57 o 
  -9   6   7      142.38      128.85     27.10 o 
  -8   6   7     1089.96     1083.31     48.04 o 
  -7   6   7      220.63      267.90     41.92 o 
  -6   6   7      169.76      181.10     56.43 o 
  -5   6   7     2410.71     2226.73     59.43 o 
  -4   6   7     2617.29     2512.95     66.76 o 
  -3   6   7        0.07       24.13     18.74 o 
  -2   6   7     4628.08     4501.08     76.03 o 
  -1   6   7     2302.66     2258.82     50.63 o 
   0   6   7      610.87      612.71     35.30 o 
   1   6   7       64.26       40.66     17.77 o 
   2   6   7        3.40      -21.61     21.61 o 
   3   6   7     2637.26     2527.60     48.58 o 
   4   6   7     1612.87     1604.35     43.79 o 
   5   6   7       14.75      -16.28     16.28 o 
   6   6   7     1028.46     1024.10     33.12 o 
   7   6   7     5413.24     5129.41    115.99 o 
   8   6   7      508.53      508.40     25.98 o 
   9   6   7      136.52      138.65     28.63 o 
  10   6   7      476.14      484.65     36.79 o 
  11   6   7       53.50       23.37     17.39 o 
  12   6   7       12.50        0.53     30.99 o 
  13   6   7      317.70      348.95     38.32 o 
  14   6   7        0.99       23.06     33.72 o 
 -16   7   7       77.17       36.27     49.07 o 
 -15   7   7      282.74      246.50     58.80 o 
 -14   7   7      128.44       73.15     45.68 o 
 -13   7   7       78.79       60.35     33.14 o 
 -12   7   7      312.19      192.47     29.99 o 
 -11   7   7      448.92      506.24     38.66 o 
 -10   7   7        4.81      -10.11     29.30 o 
  -9   7   7      520.36      597.31     38.89 o 
  -8   7   7     1456.23     1378.77     47.63 o 
  -7   7   7       21.47        9.73     37.77 o 
  -6   7   7       11.84       16.10     27.39 o 
  -5   7   7      229.45      232.59     35.66 o 
  -4   7   7        9.99       -7.39     21.96 o 
  -3   7   7      474.01      483.28     34.30 o 
  -2   7   7       12.21       17.33     23.06 o 
  -1   7   7      762.43      781.24     40.18 o 
   0   7   7     1723.78     1664.68     55.16 o 
   1   7   7      299.79      356.01     31.23 o 
   2   7   7        5.29       45.29     20.52 o 
   3   7   7     2978.52     3115.25     86.39 o 
   4   7   7      391.58      472.50     48.67 o 
   5   7   7      769.66      789.68     51.26 o 
   6   7   7      789.38      822.51     54.54 o 
   7   7   7       90.57       76.96     23.46 o 
   8   7   7     1152.02     1137.58     62.65 o 
   9   7   7      312.70      309.89     32.12 o 
  10   7   7      507.23      493.46     54.78 o 
  11   7   7      497.16      480.45     37.98 o 
  12   7   7       19.18      -15.97     54.19 o 
  13   7   7      141.43      117.82     51.88 o 
 -15   8   7        4.94       53.42     86.03 o 
 -14   8   7        1.69       74.72     61.51 o 
 -13   8   7      313.32      188.98     55.81 o 
 -12   8   7      434.34      337.50     36.61 o 
 -11   8   7       16.35      -34.84     34.84 o 
 -10   8   7      188.15      193.92     33.97 o 
  -9   8   7       52.96      133.84     37.05 o 
  -8   8   7        2.53       44.18     27.98 o 
  -7   8   7      117.77      164.10     68.41 o 
  -6   8   7      187.76      135.89     43.17 o 
  -5   8   7     1111.03     1040.97     75.67 o 
  -4   8   7       11.32       23.88     29.90 o 
  -3   8   7      136.44      122.81     30.85 o 
  -2   8   7      341.19      336.26     32.32 o 
  -1   8   7       94.96      109.71     27.09 o 
   0   8   7     1098.09     1218.91     49.54 o 
   1   8   7     1627.36     1635.23     61.43 o 
   2   8   7       14.81        6.81     28.58 o 
   3   8   7      254.80      291.14     30.39 o 
   4   8   7     1634.26     1629.23     55.67 o 
   5   8   7      190.51      342.98     84.33 o 
   6   8   7      737.12      701.80     72.28 o 
   7   8   7      381.82      434.01     35.64 o 
   8   8   7       43.91       58.77     30.02 o 
   9   8   7        2.81       15.84     27.30 o 
  10   8   7      390.31      444.75     46.94 o 
  11   8   7      111.98      158.91     45.09 o 
 -13   9   7        6.46       20.27     50.75 o 
 -12   9   7      244.09      261.78     49.75 o 
 -11   9   7      236.21      138.61     48.93 o 
 -10   9   7       22.72       63.15     34.68 o 
  -9   9   7       20.68       -9.92     39.70 o 
  -8   9   7      395.99      406.24     54.32 o 
  -7   9   7      145.01      139.82     41.14 o 
  -6   9   7      124.81      164.85     44.86 o 
  -5   9   7       72.15       17.21     43.68 o 
  -4   9   7      398.90      433.23     47.92 o 
  -3   9   7       28.41       80.77     33.82 o 
  -2   9   7      107.72       83.46     32.78 o 
  -1   9   7      511.62      571.13     41.54 o 
   0   9   7      218.63      304.80     37.04 o 
   1   9   7       27.82       23.72     29.37 o 
   2   9   7      270.25      274.45     34.39 o 
   3   9   7      245.27      235.76     38.26 o 
   4   9   7        4.96       16.88     44.28 o 
   5   9   7        2.30       23.23     50.66 o 
   6   9   7      225.01      231.29     36.10 o 
   7   9   7       99.06      119.96     34.01 o 
   8   9   7        2.33      -31.63     31.96 o 
   9   9   7        4.58       67.38     41.87 o 
 -10  10   7        5.36       52.26     39.31 o 
  -9  10   7        9.74       16.65     36.63 o 
  -8  10   7        6.72       34.77     33.85 o 
  -7  10   7        5.20        5.28     32.36 o 
  -6  10   7       55.11       83.99     42.50 o 
  -5  10   7       89.32       60.51     65.98 o 
  -4  10   7        0.39       -4.63     32.43 o 
  -3  10   7      379.97      345.84     43.49 o 
  -2  10   7      237.52      256.44     57.97 o 
  -1  10   7       17.00      -35.31     35.31 o 
   0  10   7        5.53       15.43     33.88 o 
   1  10   7       26.13       91.87     33.54 o 
   2  10   7        3.05        9.66     50.71 o 
   3  10   7      141.34       61.97     37.29 o 
   4  10   7       73.63       86.76     36.44 o 
   5  10   7      142.86       89.08     64.45 o 
   6  10   7       23.98        4.47     38.69 o 
   7  10   7      258.52      336.66     79.94 o 
  -7  11   7        8.57        0.16     37.93 o 
  -6  11   7       48.20       78.97     51.75 o 
  -5  11   7        3.03       27.91     39.25 o 
  -4  11   7        6.69       69.28     47.85 o 
  -3  11   7        5.67       37.08     49.24 o 
  -2  11   7       65.26      101.42     43.18 o 
  -1  11   7       17.14        2.28     44.23 o 
   0  11   7       44.82       -2.21     41.16 o 
   1  11   7        4.33       81.18     56.40 o 
   2  11   7        0.30      -11.76     39.48 o 
   3  11   7        4.51       34.44     75.84 o 
 -20   0   8        1.12      107.47     86.25 o 
 -19   0   8       89.41      -37.45    123.34 o 
 -18   0   8      191.69      206.49     85.11 o 
 -17   0   8      142.77       74.74     71.56 o 
 -16   0   8      400.50      318.81     57.79 o 
 -15   0   8      245.07      188.05     51.70 o 
 -14   0   8      316.68      326.97     72.77 o 
 -13   0   8      930.57     1049.14     90.78 o 
 -12   0   8       52.32      126.63     53.51 o 
 -11   0   8       99.68      128.90     49.18 o 
 -10   0   8      421.58      610.21     60.71 o 
  -9   0   8      369.66      447.93     52.75 o 
  -8   0   8     1001.16      215.38    561.09 o 
  -7   0   8     3604.27     3409.87     88.32 o 
  -6   0   8       41.28       39.51      8.13 o 
  -5   0   8     6386.31     5914.23    123.75 o 
  -4   0   8     4342.94     4075.16     50.66 o 
  -3   0   8     6215.02     6978.92     90.07 o 
  -2   0   8     2861.75     3209.69     44.68 o 
  -1   0   8     1846.95     1786.70     41.41 o 
   0   0   8       28.45       33.89     15.36 o 
   1   0   8     3484.09     3028.63     40.40 o 
   2   0   8      889.64      803.70     32.89 o 
   3   0   8     3265.10     2980.63     51.16 o 
   4   0   8    11277.12    10898.37    322.52 o 
   5   0   8     1025.24      984.68     62.49 o 
   6   0   8     4592.26     4611.01    162.53 o 
   7   0   8     7928.32     7620.61    260.06 o 
   8   0   8      716.32      919.06     74.18 o 
   9   0   8       13.51       53.72     47.38 o 
  10   0   8      743.55      729.83     80.65 o 
  11   0   8        1.01      -95.68     95.68 o 
  12   0   8     1598.46     1566.02    121.65 o 
  13   0   8      430.64      357.23     81.18 o 
  14   0   8       17.43        6.90     61.78 o 
  15   0   8      215.49      295.29     88.36 o 
  16   0   8       75.56       70.98     77.79 o 
 -19   1   8       39.23      102.95     93.58 o 
 -18   1   8      245.78      322.51     64.71 o 
 -17   1   8       98.93       73.84     19.34 o 
 -16   1   8        0.35       36.97     29.69 o 
 -15   1   8      943.75      857.22     70.14 o 
 -14   1   8      266.29      257.78     47.54 o 
 -13   1   8       24.55        4.97     28.19 o 
 -12   1   8     1059.96     1053.06     64.05 o 
 -11   1   8      658.64      657.06     39.47 o 
 -10   1   8        2.76       11.33     11.86 o 
  -9   1   8     2342.01     2442.07     81.55 o 
  -8   1   8     2282.04     2418.54     34.36 o 
  -7   1   8      356.30      307.20     19.15 o 
  -6   1   8     9008.42     8794.44    129.31 o 
  -5   1   8     1507.48     1566.36     52.11 o 
  -4   1   8     1747.52     1580.73     42.34 o 
  -3   1   8     1731.78     1584.84     22.90 o 
  -2   1   8       93.47       85.33      8.64 o 
  -1   1   8     2369.91     2245.48     29.62 o 
   0   1   8     4938.22     4673.04     44.66 o 
   1   1   8        3.17       11.10      8.56 o 
   2   1   8     7915.53     7824.36     81.26 o 
   3   1   8     4462.05     4650.51     66.22 o 
   4   1   8     1347.26     1293.65     27.49 o 
   5   1   8     3361.60     3235.67     46.05 o 
   6   1   8      948.26      864.71     16.53 o 
   7   1   8     1692.49     1772.32    103.24 o 
   8   1   8     2002.06     2147.94    121.02 o 
   9   1   8      633.97      770.95     63.79 o 
  10   1   8      800.03      900.77     85.32 o 
  11   1   8      696.58      778.45     61.60 o 
  12   1   8      146.74      299.21     60.90 o 
  13   1   8      165.97      231.15     53.67 o 
  14   1   8      270.56      310.38     58.86 o 
  15   1   8       62.80      -13.21     58.88 o 
  16   1   8      168.95      232.61     63.98 o 
 -19   2   8      134.03      193.96     66.29 o 
 -18   2   8       94.23       71.01     36.79 o 
 -17   2   8      101.18       85.57     30.99 o 
 -16   2   8      521.19      568.10     76.75 o 
 -15   2   8      153.68      170.78     46.88 o 
 -14   2   8       96.85       62.63     33.25 o 
 -13   2   8      408.66      430.41     40.52 o 
 -12   2   8       39.11       18.80     27.97 o 
 -11   2   8      715.56      749.88     59.70 o 
 -10   2   8      836.07      849.06     41.53 o 
  -9   2   8      101.44      131.64     34.44 o 
  -8   2   8     3804.65     4014.34     87.48 o 
  -7   2   8     3650.16     3599.41     51.28 o 
  -6   2   8     1751.89     1908.10     28.72 o 
  -5   2   8      529.79      522.63     27.45 o 
  -4   2   8      174.64      159.65     11.66 o 
  -3   2   8      349.25      346.53     13.95 o 
  -2   2   8     1038.22      840.88     32.91 o 
  -1   2   8      334.28      423.80     19.12 o 
   0   2   8     7020.28     7218.87     75.44 o 
   1   2   8      485.96      372.58     23.50 o 
   2   2   8     1993.15     1852.53     26.77 o 
   3   2   8      568.49      521.78     14.72 o 
   4   2   8     1768.82     1673.24     44.74 o 
   5   2   8       14.43       31.62     13.41 o 
   6   2   8        4.93       -5.03      8.66 o 
   7   2   8      131.94      159.80     24.09 o 
   8   2   8      486.69      507.95     16.91 o 
   9   2   8     3393.75     3461.11     69.63 o 
  10   2   8     1706.93     1694.73     44.60 o 
  11   2   8      277.11      285.48     30.71 o 
  12   2   8       40.51       46.22     30.95 o 
  13   2   8     1065.39     1246.38     83.80 o 
  14   2   8       53.57      105.45     63.57 o 
  15   2   8      223.28      244.64     75.76 o 
  16   2   8        6.95       -6.26     50.77 o 
 -19   3   8       60.62       89.40     40.97 o 
 -18   3   8       27.41       47.30     39.93 o 
 -17   3   8      162.18      174.14     39.80 o 
 -16   3   8        0.28       48.05     34.66 o 
 -15   3   8      962.05     1123.19     77.47 o 
 -14   3   8      321.79      324.16     43.19 o 
 -13   3   8      313.27      313.88     56.37 o 
 -12   3   8     2371.79     2434.14     73.78 o 
 -11   3   8      443.11      465.95     40.61 o 
 -10   3   8       91.13       92.05     24.30 o 
  -9   3   8      947.15      999.50     64.81 o 
  -8   3   8        0.87       -6.53     23.11 o 
  -7   3   8     1105.29     1122.00     48.27 o 
  -6   3   8      176.63      190.83     21.09 o 
  -5   3   8      583.46      701.09     47.96 o 
  -4   3   8     1858.42     1789.50     36.88 o 
  -3   3   8     8857.11     8782.62    118.91 o 
  -2   3   8     1473.49     1606.16     30.17 o 
  -1   3   8     2848.51     2703.11     38.36 o 
   0   3   8      132.58      116.21     12.00 o 
   1   3   8     1601.09     1771.84     24.97 o 
   2   3   8        5.63        9.47      8.05 o 
   3   3   8      107.38      101.28     10.12 o 
   4   3   8       94.34       86.25     10.18 o 
   5   3   8      887.79      886.03     15.02 o 
   6   3   8      559.08      559.13     28.38 o 
   7   3   8       36.62       24.39     18.91 o 
   8   3   8      391.06      376.49     59.51 o 
   9   3   8       52.20       24.14     27.71 o 
  10   3   8       77.30       77.90     23.62 o 
  11   3   8      603.45      643.01     28.95 o 
  12   3   8       26.20        5.99     28.26 o 
  13   3   8       52.34       40.83     24.93 o 
  14   3   8       30.59      -11.95     59.45 o 
  15   3   8       59.14       47.61     62.98 o 
 -18   4   8        2.79       14.70     43.26 o 
 -17   4   8       15.15       34.25     35.84 o 
 -16   4   8        1.15       19.81     51.10 o 
 -15   4   8       31.28       34.92     32.70 o 
 -14   4   8       44.94      -13.74     33.36 o 
 -13   4   8        0.66       30.92     34.92 o 
 -12   4   8      278.85      323.32     38.26 o 
 -11   4   8        0.65      -28.94     28.94 o 
 -10   4   8      679.10      707.22     46.89 o 
  -9   4   8      212.87      230.56     25.73 o 
  -8   4   8      985.36     1048.85     20.57 o 
  -7   4   8       66.36       55.96     25.08 o 
  -6   4   8      309.27      301.03     28.24 o 
  -5   4   8      409.63      463.92     32.80 o 
  -4   4   8     1134.54     1171.44     86.57 o 
  -3   4   8      770.67      774.54     28.84 o 
  -2   4   8       61.66       64.99     14.49 o 
  -1   4   8        6.95       -3.40     18.26 o 
   0   4   8      798.87      747.56     26.10 o 
   1   4   8      637.91      584.44     21.56 o 
   2   4   8      639.00      601.81     19.20 o 
   3   4   8      854.37      880.12     22.94 o 
   4   4   8       84.20       90.54     12.26 o 
   5   4   8       49.56       48.84     10.34 o 
   6   4   8      968.00      935.47     31.00 o 
   7   4   8      130.66      122.82     10.81 o 
   8   4   8      342.63      349.61     19.88 o 
   9   4   8        8.35        3.00     21.30 o 
  10   4   8      161.79      149.44     25.27 o 
  11   4   8      231.56      221.42     25.67 o 
  12   4   8      430.35      459.38     48.05 o 
  13   4   8       98.34       98.68     28.54 o 
  14   4   8      103.61      143.32     57.49 o 
  15   4   8       10.38       16.22     51.23 o 
 -18   5   8       13.88       49.83     48.43 o 
 -17   5   8       83.47       98.16     44.30 o 
 -16   5   8       26.59       39.54     39.66 o 
 -15   5   8       74.21       55.04     37.38 o 
 -14   5   8       64.06       94.52     34.51 o 
 -13   5   8       91.54       90.54     32.58 o 
 -12   5   8      123.85       93.57     31.49 o 
 -11   5   8       95.00       78.75     21.33 o 
 -10   5   8      335.55      343.27     21.27 o 
  -9   5   8      107.08      106.66     25.31 o 
  -8   5   8       13.60       45.37     27.50 o 
  -7   5   8       38.27       16.77     31.56 o 
  -6   5   8     1129.72     1406.95     73.68 o 
  -5   5   8     3605.92     3726.26     84.35 o 
  -4   5   8        3.35       31.51     17.28 o 
  -3   5   8      255.03      279.46     24.72 o 
  -2   5   8      306.57      271.44     23.12 o 
  -1   5   8       54.67       83.03     18.16 o 
   0   5   8       31.38       67.75     22.93 o 
   1   5   8       21.11       26.70     14.58 o 
   2   5   8       31.20       36.44     16.53 o 
   3   5   8       46.83       55.85     18.47 o 
   4   5   8      235.58      228.44     20.72 o 
   5   5   8      242.23      246.81     19.28 o 
   6   5   8      190.01      190.75     14.66 o 
   7   5   8      573.39      561.19     23.99 o 
   8   5   8      152.11      149.18     16.54 o 
   9   5   8      435.48      364.44     23.49 o 
  10   5   8       26.85       11.48     10.44 o 
  11   5   8      123.82      114.23     30.30 o 
  12   5   8        0.67        6.65     35.41 o 
  13   5   8       13.85        7.52     27.44 o 
  14   5   8       17.60       20.09     53.17 o 
 -17   6   8        7.92        4.71     40.21 o 
 -16   6   8       49.13       55.24     39.98 o 
 -15   6   8        4.00       58.75     37.42 o 
 -14   6   8        0.83      -17.72     49.68 o 
 -13   6   8        0.80      -12.52     37.66 o 
 -12   6   8       14.37       32.18     35.32 o 
 -11   6   8        2.33        9.43     25.96 o 
 -10   6   8      573.09      493.78     25.95 o 
  -9   6   8      107.92       98.76     19.50 o 
  -8   6   8     1049.03     1012.27     42.95 o 
  -7   6   8       30.44       43.27     31.56 o 
  -6   6   8      154.22      156.79     37.83 o 
  -5   6   8       17.46       46.13     22.96 o 
  -4   6   8       27.32       50.35     26.91 o 
  -3   6   8      509.22      443.76     29.82 o 
  -2   6   8     1208.91     1175.11     43.13 o 
  -1   6   8       99.62       80.08     20.91 o 
   0   6   8      318.46      307.99     25.02 o 
   1   6   8       89.64       73.50     21.99 o 
   2   6   8      183.47      212.74     22.80 o 
   3   6   8      517.99      569.15     25.25 o 
   4   6   8        2.31        0.00     15.73 o 
   5   6   8      547.54      544.56     35.65 o 
   6   6   8       57.86       36.28     19.03 o 
   7   6   8        6.12       -1.61     16.04 o 
   8   6   8      119.58      113.36     21.40 o 
   9   6   8       29.06        4.35     19.32 o 
  10   6   8      124.38      127.68     18.75 o 
  11   6   8      267.16      259.02     34.19 o 
  12   6   8        3.36       37.69     28.83 o 
  13   6   8        0.08       -5.22     39.41 o 
 -16   7   8        8.51       49.89     46.61 o 
 -15   7   8        3.55      107.77     53.61 o 
 -14   7   8      184.16      167.27     48.78 o 
 -13   7   8       64.20       18.84     48.86 o 
 -12   7   8       51.32       49.55     21.89 o 
 -11   7   8       11.63       16.26     25.71 o 
 -10   7   8       32.06       -6.53     28.92 o 
  -9   7   8       16.28       27.30     30.83 o 
  -8   7   8       29.84       62.94     23.39 o 
  -7   7   8      314.76      264.62     47.58 o 
  -6   7   8      354.46      383.36     53.10 o 
  -5   7   8      488.29      521.60     34.81 o 
  -4   7   8       17.54       29.49     26.38 o 
  -3   7   8      305.10      328.50     31.23 o 
  -2   7   8      752.15      768.74     38.26 o 
  -1   7   8     1260.51     1271.08     55.58 o 
   0   7   8      671.59      707.63     36.53 o 
   1   7   8      569.44      497.78     44.40 o 
   2   7   8      101.06       85.41     24.22 o 
   3   7   8      473.99      431.18     32.15 o 
   4   7   8       45.44       50.25     25.30 o 
   5   7   8      427.98      436.36     28.91 o 
   6   7   8      433.59      471.11     30.58 o 
   7   7   8      148.85      132.14     22.39 o 
   8   7   8      661.28      575.75     30.06 o 
   9   7   8       68.23       70.31     25.43 o 
  10   7   8       60.22       59.48     35.48 o 
  11   7   8       49.24        6.34     38.67 o 
  12   7   8       74.76       62.42     46.05 o 
 -14   8   8        0.75        2.94     43.00 o 
 -13   8   8      161.34      130.92     60.42 o 
 -12   8   8       90.60       60.02     63.45 o 
 -11   8   8      142.55      107.64     32.30 o 
 -10   8   8       72.73       71.77     33.32 o 
  -9   8   8      162.87      156.46     36.19 o 
  -8   8   8        4.36       40.41     26.39 o 
  -7   8   8      324.88      299.10     54.59 o 
  -6   8   8       28.34       53.74     40.98 o 
  -5   8   8      453.48      462.33     44.57 o 
  -4   8   8      332.70      305.31     36.26 o 
  -3   8   8       50.17       66.93     27.36 o 
  -2   8   8      407.51      399.90     43.58 o 
  -1   8   8      773.20      795.50     40.70 o 
   0   8   8       54.03       30.93     28.26 o 
   1   8   8     1636.80     1670.37     68.95 o 
   2   8   8      107.34       85.93     25.69 o 
   3   8   8      390.99      424.05     44.85 o 
   4   8   8      704.08      761.28     63.13 o 
   5   8   8       98.50       98.20     33.92 o 
   6   8   8      342.04      256.54     35.63 o 
   7   8   8      667.68      693.25    103.55 o 
   8   8   8       40.66       60.40     24.73 o 
   9   8   8      344.37      289.18     36.32 o 
  10   8   8       19.19       34.55     42.24 o 
  11   8   8        6.70       63.22     68.60 o 
 -12   9   8      348.03      209.01     69.80 o 
 -11   9   8       67.87       70.73     33.19 o 
 -10   9   8        1.05      -24.53     43.14 o 
  -9   9   8      423.12      371.52     63.63 o 
  -8   9   8      129.61      110.96     36.35 o 
  -7   9   8       47.92        5.80     36.50 o 
  -6   9   8      397.38      317.58     44.02 o 
  -5   9   8       31.80       55.14     32.33 o 
  -4   9   8      489.03      642.32     46.79 o 
  -3   9   8     1214.13     1318.77     57.90 o 
  -2   9   8        1.23       36.55     29.29 o 
  -1   9   8      777.79      795.14     61.06 o 
   0   9   8      551.31      592.22     61.24 o 
   1   9   8      162.66      142.02     33.31 o 
   2   9   8      793.61      964.99     58.36 o 
   3   9   8      220.41      205.88     35.71 o 
   4   9   8       19.14       97.05     76.37 o 
   5   9   8        3.82       11.34     37.44 o 
   6   9   8      191.77      140.23     31.14 o 
   7   9   8        2.28       27.55     31.63 o 
   8   9   8      370.45      294.37     55.53 o 
   9   9   8       15.16      158.03     87.38 o 
 -10  10   8      150.82       92.64     48.68 o 
  -9  10   8       27.62       17.55     46.52 o 
  -8  10   8      531.37      439.37     53.54 o 
  -7  10   8      518.86      451.25     64.43 o 
  -6  10   8       26.34        7.62     37.59 o 
  -5  10   8      541.49      603.80     53.00 o 
  -4  10   8      453.28      433.85     50.62 o 
  -3  10   8        1.57       42.86     37.08 o 
  -2  10   8      389.36      538.81     50.74 o 
  -1  10   8       31.12       17.78     38.15 o 
   0  10   8      212.21      169.47     39.26 o 
   1  10   8      377.22      484.57     91.82 o 
   2  10   8       57.73       81.96     39.39 o 
   3  10   8      152.34      123.57     35.16 o 
   4  10   8      531.71      396.92     49.50 o 
   5  10   8        2.15        0.78     46.84 o 
   6  10   8       87.43      185.25     40.51 o 
  -6  11   8      656.24      640.56    102.50 o 
  -5  11   8        9.88       34.80     47.25 o 
  -4  11   8       76.61      100.55     45.61 o 
  -3  11   8      189.86      243.09     52.81 o 
  -2  11   8        0.07       34.59     44.33 o 
  -1  11   8      159.38      234.72     45.05 o 
   0  11   8      275.47      206.52     51.40 o 
   1  11   8       54.25       13.01     40.36 o 
   2  11   8      425.98      326.79     59.69 o 
 -19   1   9       56.94      143.28     63.14 o 
 -18   1   9      109.40       90.94     56.98 o 
 -17   1   9      633.95      693.62     94.74 o 
 -16   1   9        1.92       14.68     11.69 o 
 -15   1   9       99.41      101.19     26.47 o 
 -14   1   9       21.21        7.82     40.15 o 
 -13   1   9      139.34      198.37     15.43 o 
 -12   1   9        5.27      -11.07     16.68 o 
 -11   1   9      479.52      452.95     20.32 o 
 -10   1   9      312.40      379.42     34.17 o 
  -9   1   9       70.33       71.82     22.32 o 
  -8   1   9     1154.41     1113.56     41.90 o 
  -7   1   9      258.24      229.91     35.23 o 
  -6   1   9     3865.06     4083.77    110.12 o 
  -5   1   9     4199.82     4408.02     50.47 o 
  -4   1   9      292.76      346.96     15.56 o 
  -3   1   9      368.66      407.74     12.67 o 
  -2   1   9      118.28      133.09      8.78 o 
  -1   1   9       18.23        0.03      8.81 o 
   0   1   9       52.72       79.51      9.04 o 
   1   1   9      126.05      152.17      9.86 o 
   2   1   9      213.28      174.53      8.73 o 
   3   1   9     1894.40     1961.31     17.68 o 
   4   1   9      250.87      266.37      8.37 o 
   5   1   9      616.91      618.80     11.95 o 
   6   1   9      887.59      951.16    112.83 o 
   7   1   9      161.90      219.67    113.09 o 
   8   1   9     1118.21     1205.26     64.38 o 
   9   1   9       15.84        3.31     33.79 o 
  10   1   9      172.21      202.56     45.02 o 
  11   1   9        9.12       35.18     40.73 o 
  12   1   9       22.65       61.54     44.61 o 
  13   1   9        2.51        6.05     55.88 o 
  14   1   9        0.15      -18.70     59.89 o 
  15   1   9       32.06       25.53     51.58 o 
 -19   2   9       34.65      177.15     59.18 o 
 -18   2   9       74.68      106.68     39.73 o 
 -17   2   9        1.61       38.61     28.60 o 
 -16   2   9        2.29       50.92     42.93 o 
 -15   2   9      104.93      166.55     46.94 o 
 -14   2   9        1.02       12.82     32.16 o 
 -13   2   9      212.54      233.78     47.93 o 
 -12   2   9      254.68      172.08     38.69 o 
 -11   2   9      286.40      156.39     61.05 o 
 -10   2   9      880.94      910.40     28.15 o 
  -9   2   9      192.36      203.02     17.86 o 
  -8   2   9      305.38      340.37     21.58 o 
  -7   2   9      645.49      597.97     35.91 o 
  -6   2   9       15.27        1.70      9.02 o 
  -5   2   9     3162.02     3078.43     49.03 o 
  -4   2   9      357.01      412.66     22.48 o 
  -3   2   9        9.74       59.23     22.52 o 
  -2   2   9     2911.87     2824.17     34.65 o 
  -1   2   9     1934.74     1966.47     25.86 o 
   0   2   9     1403.91     1446.38     33.93 o 
   1   2   9      476.91      374.24     12.57 o 
   2   2   9      209.79      253.37     24.56 o 
   3   2   9     1501.82     1435.42     29.04 o 
   4   2   9        5.41        4.28     16.39 o 
   5   2   9      341.67      373.40     13.75 o 
   6   2   9     1978.88     1993.18     41.86 o 
   7   2   9      412.17      402.31     23.18 o 
   8   2   9       50.59       42.57     13.21 o 
   9   2   9      410.65      389.97     62.89 o 
  10   2   9     1685.05     1610.94     76.91 o 
  11   2   9      426.84      331.05     19.26 o 
  12   2   9      236.11      338.30     58.80 o 
  13   2   9        0.94      -65.30     65.30 o 
  14   2   9      351.96      376.75    109.17 o 
  15   2   9       43.04       51.11     55.07 o 
 -19   3   9        5.96       22.16     48.50 o 
 -18   3   9      118.13       83.42     44.16 o 
 -17   3   9      376.96      398.60     47.60 o 
 -16   3   9       15.91        2.43     35.47 o 
 -15   3   9     1470.21     1662.27     91.28 o 
 -14   3   9      277.10      238.75     43.49 o 
 -13   3   9     1130.91     1096.88     70.84 o 
 -12   3   9     1373.65     1430.76     78.89 o 
 -11   3   9       10.23       49.49     25.81 o 
 -10   3   9     1026.00     1052.28     50.34 o 
  -9   3   9     1120.98     1159.77     33.06 o 
  -8   3   9     1114.26     1184.45     41.25 o 
  -7   3   9       72.29       77.28      9.06 o 
  -6   3   9      787.51      784.80     46.49 o 
  -5   3   9      200.14      214.09     20.65 o 
  -4   3   9     2083.23     2020.61     42.07 o 
  -3   3   9       24.28       40.26     14.20 o 
  -2   3   9     1230.43     1174.36     53.61 o 
  -1   3   9      800.21      677.71     21.88 o 
   0   3   9      653.02      642.70     20.89 o 
   1   3   9      284.17      309.46     16.36 o 
   2   3   9      589.29      565.22     20.20 o 
   3   3   9      218.64      208.58     12.97 o 
   4   3   9       97.48       90.77     14.81 o 
   5   3   9      145.26      127.23     20.65 o 
   6   3   9      544.90      495.64     20.35 o 
   7   3   9      108.06      104.03     17.30 o 
   8   3   9      101.05       94.99     17.61 o 
   9   3   9      387.50      344.83     23.22 o 
  10   3   9      604.82      582.91     26.57 o 
  11   3   9      976.54      964.35     41.67 o 
  12   3   9       87.79       33.42     60.00 o 
  13   3   9     1060.64     1289.05    116.40 o 
  14   3   9      218.11      254.61     75.50 o 
  15   3   9       59.40      134.51     81.91 o 
 -18   4   9        2.13       73.80     41.68 o 
 -17   4   9      495.29      421.74     50.52 o 
 -16   4   9      590.94      590.89     52.51 o 
 -15   4   9      305.63      300.16     45.62 o 
 -14   4   9      407.78      476.53     44.30 o 
 -13   4   9      473.95      448.14     44.60 o 
 -12   4   9       16.43        2.03     32.76 o 
 -11   4   9      402.50      389.64     39.13 o 
 -10   4   9      601.67      611.09     50.89 o 
  -9   4   9       12.17      -11.11     25.63 o 
  -8   4   9      838.55      842.14     31.99 o 
  -7   4   9      395.93      394.94     26.05 o 
  -6   4   9        1.50        9.54     21.26 o 
  -5   4   9      368.33      395.45     24.19 o 
  -4   4   9      471.73      462.11     27.26 o 
  -3   4   9     4967.18     4798.92     76.80 o 
  -2   4   9     5674.61     5546.55     89.77 o 
  -1   4   9      126.73       89.09     21.78 o 
   0   4   9      719.04      692.67     23.15 o 
   1   4   9     2771.65     2639.41     48.10 o 
   2   4   9      602.33      642.09     33.94 o 
   3   4   9      610.26      707.23     25.21 o 
   4   4   9        6.60       19.89     13.12 o 
   5   4   9      711.71      742.82     26.32 o 
   6   4   9      318.15      412.67     23.73 o 
   7   4   9      436.06      378.20     36.59 o 
   8   4   9      861.58      905.20     61.93 o 
   9   4   9     1919.81     1927.60     46.00 o 
  10   4   9       79.68       92.52     20.36 o 
  11   4   9      114.47       65.68     21.71 o 
  12   4   9      258.74      258.87     57.68 o 
  13   4   9      295.99      339.38     83.44 o 
  14   4   9       80.23       -3.09     50.97 o 
 -17   5   9      192.21      239.41     47.58 o 
 -16   5   9        0.46       11.18     39.66 o 
 -15   5   9        5.34      -14.41     33.92 o 
 -14   5   9       96.28       47.55     36.69 o 
 -13   5   9      133.82      115.24     34.89 o 
 -12   5   9     1551.73     1477.79     63.27 o 
 -11   5   9      233.08      227.84     39.97 o 
 -10   5   9     2795.98     2675.86     59.56 o 
  -9   5   9     3351.99     3437.08    140.79 o 
  -8   5   9       29.07       15.16     20.48 o 
  -7   5   9      974.90     1036.78     46.98 o 
  -6   5   9      257.55      267.13     30.76 o 
  -5   5   9       32.25       80.07     23.27 o 
  -4   5   9      113.33      135.61     24.27 o 
  -3   5   9     1296.25     1248.73     61.56 o 
  -2   5   9       67.05       42.71     19.17 o 
  -1   5   9     4748.29     4555.06     73.61 o 
   0   5   9      820.08      825.68     31.60 o 
   1   5   9      971.62     1017.70     40.92 o 
   2   5   9     1705.11     1724.86     35.95 o 
   3   5   9      106.65      123.93     21.03 o 
   4   5   9      951.26      984.96     34.54 o 
   5   5   9      184.40      191.16     17.68 o 
   6   5   9      202.63      201.30     16.56 o 
   7   5   9      157.40      109.69     23.98 o 
   8   5   9      616.23      664.96     46.38 o 
   9   5   9      528.72      425.91     49.76 o 
  10   5   9      557.94      531.83     49.32 o 
  11   5   9      260.83      291.37     34.41 o 
  12   5   9      191.14      166.48     36.13 o 
  13   5   9      288.02      231.19     65.61 o 
 -17   6   9        0.86        6.46     77.34 o 
 -16   6   9      176.34      186.59     50.63 o 
 -15   6   9        0.30       32.11     38.24 o 
 -14   6   9      117.33      120.03     40.98 o 
 -13   6   9      211.38      238.23     41.89 o 
 -12   6   9      302.44      245.15     20.63 o 
 -11   6   9      641.42      590.90     53.38 o 
 -10   6   9      720.39      748.32    122.44 o 
  -9   6   9       93.35       81.46     26.11 o 
  -8   6   9      978.91     1082.40     66.65 o 
  -7   6   9      779.22      759.55     41.98 o 
  -6   6   9     1123.41     1151.05     50.97 o 
  -5   6   9     3904.50     3874.83     85.54 o 
  -4   6   9     1082.10     1080.63     38.41 o 
  -3   6   9      321.18      310.84     27.46 o 
  -2   6   9     1090.04     1199.92     42.73 o 
  -1   6   9     2328.75     2276.35     56.92 o 
   0   6   9      486.65      519.49     37.81 o 
   1   6   9       63.08        8.34     25.21 o 
   2   6   9        0.81       16.61     16.63 o 
   3   6   9       14.89        1.20     18.90 o 
   4   6   9     1059.33     1026.89     30.13 o 
   5   6   9       40.24       61.75     18.31 o 
   6   6   9     4519.42     4405.97    141.20 o 
   7   6   9     1316.54     1273.68     54.99 o 
   8   6   9      461.46      481.35     38.44 o 
   9   6   9     1411.65     1456.93     68.27 o 
  10   6   9      409.26      441.75     74.38 o 
  11   6   9      197.23      220.96     40.23 o 
  12   6   9       90.44       62.79     33.92 o 
 -15   7   9        3.63      -24.03     40.23 o 
 -14   7   9       49.69       91.89     55.98 o 
 -13   7   9       38.65       -1.31     39.52 o 
 -12   7   9       84.64       10.20     53.66 o 
 -11   7   9       14.64       15.02     18.97 o 
 -10   7   9      446.22      318.85     44.11 o 
  -9   7   9      955.34     1070.54     41.84 o 
  -8   7   9       29.35       -6.06     36.78 o 
  -7   7   9      423.47      416.57     40.37 o 
  -6   7   9      758.58      725.71     44.70 o 
  -5   7   9        5.60        0.16     27.70 o 
  -4   7   9      274.90      248.77     31.28 o 
  -3   7   9      969.12      999.87     40.64 o 
  -2   7   9       39.13       44.01     31.26 o 
  -1   7   9     2103.69     2098.57     61.00 o 
   0   7   9     2236.72     2152.68     58.97 o 
   1   7   9      553.65      596.80     38.15 o 
   2   7   9     3776.77     3673.15     98.43 o 
   3   7   9      638.03      603.04     38.88 o 
   4   7   9      742.52      755.25     32.54 o 
   5   7   9      753.79      800.44     40.89 o 
   6   7   9       47.10       47.21     23.36 o 
   7   7   9      406.94      378.40     45.81 o 
   8   7   9       61.24       74.93     22.70 o 
   9   7   9        0.02      -18.78     33.63 o 
  10   7   9       18.27       28.28     39.46 o 
  11   7   9      167.29      141.87     46.83 o 
 -14   8   9       78.01      119.63     52.58 o 
 -13   8   9      258.56      291.67     62.66 o 
 -12   8   9        0.02      -41.95     47.47 o 
 -11   8   9      214.28      185.30     51.74 o 
 -10   8   9      250.76      260.32     59.54 o 
  -9   8   9       90.08      106.63     41.35 o 
  -8   8   9      209.07      158.52     46.92 o 
  -7   8   9        3.34       22.71     38.79 o 
  -6   8   9      253.38      188.92     39.70 o 
  -5   8   9      177.47      151.02     34.18 o 
  -4   8   9       77.00       63.75     28.68 o 
  -3   8   9     2019.94     1989.88     72.21 o 
  -2   8   9     1347.25     1399.14     59.37 o 
  -1   8   9      690.20      675.41     83.64 o 
   0   8   9      202.13      156.35     33.11 o 
   1   8   9      109.34      144.68     29.37 o 
   2   8   9     1519.40     1396.57     52.36 o 
   3   8   9      258.13      272.88     30.32 o 
   4   8   9        4.28       15.77     26.74 o 
   5   8   9      204.98      250.32     41.63 o 
   6   8   9      409.44      364.76     40.44 o 
   7   8   9      174.62      171.41     34.51 o 
   8   8   9       16.56       27.28     30.97 o 
   9   8   9      123.59      266.61     67.79 o 
  10   8   9        0.39       38.07     69.52 o 
 -12   9   9       43.68      117.30     73.81 o 
 -11   9   9       10.50       12.33     68.48 o 
 -10   9   9        2.59       40.49     31.38 o 
  -9   9   9       21.08       36.96     34.43 o 
  -8   9   9       47.07       89.99     33.53 o 
  -7   9   9       52.07       85.22     44.13 o 
  -6   9   9      104.63      128.76     40.79 o 
  -5   9   9      367.58      356.37     42.52 o 
  -4   9   9     1708.82     1979.60     76.93 o 
  -3   9   9       18.41       30.28     32.23 o 
  -2   9   9      668.36      656.60     51.32 o 
  -1   9   9      159.98      123.39     37.80 o 
   0   9   9      174.74      183.04     43.63 o 
   1   9   9       23.19       46.76     30.23 o 
   2   9   9       10.96       -7.50     30.11 o 
   3   9   9      419.08      353.61     51.19 o 
   4   9   9       40.76       58.82     31.50 o 
   5   9   9      298.30      381.45     66.20 o 
   6   9   9       25.01       52.99     31.10 o 
   7   9   9        2.47       28.35     54.74 o 
   8   9   9        7.60      -20.68     46.52 o 
  -9  10   9       79.91       14.36     38.25 o 
  -8  10   9        6.99       42.94     48.46 o 
  -7  10   9       19.85       71.01     53.63 o 
  -6  10   9       78.59       72.11     41.35 o 
  -5  10   9      115.24       95.65     39.18 o 
  -4  10   9        3.02       35.05     41.39 o 
  -3  10   9       75.72       64.54     38.59 o 
  -2  10   9        3.61       27.06     36.25 o 
  -1  10   9       85.56      -27.93     41.40 o 
   0  10   9       10.91       51.86     35.34 o 
   1  10   9        0.12      -15.52     36.72 o 
   2  10   9       13.63       60.71     33.57 o 
   3  10   9        0.77       13.37     35.34 o 
   4  10   9       57.52      110.22     54.25 o 
   5  10   9        3.85      101.98     89.53 o 
  -3  11   9       66.12       82.78     53.85 o 
  -2  11   9       33.04      109.03     55.97 o 
  -1  11   9       32.10      103.03     59.59 o 
 -19   0  10      412.80      255.99    102.51 o 
 -18   0  10        2.27      -24.55     76.03 o 
 -16   0  10     1110.22     1060.21    123.22 o 
 -15   0  10       61.82       43.79     65.62 o 
 -14   0  10      660.93      570.64    145.59 o 
 -13   0  10      884.67     1041.49     99.83 o 
 -12   0  10       66.10       80.82     56.19 o 
 -11   0  10      659.71      536.30     72.68 o 
 -10   0  10      321.64      318.12     96.90 o 
  -9   0  10      126.14      252.87     52.00 o 
  -8   0  10     1927.20     1956.59     95.39 o 
  -7   0  10     3306.36     3145.62    118.57 o 
  -6   0  10     5699.00     5698.02    239.22 o 
  -5   0  10     9528.18     8904.13    151.81 o 
  -4   0  10      378.57      374.95     59.87 o 
  -3   0  10     1470.87     1298.01     37.07 o 
  -2   0  10     1144.22     1607.72    365.59 o 
  -1   0  10       16.42       12.67     18.17 o 
   0   0  10     1705.92     1566.42     36.27 o 
   1   0  10     2745.21     2811.98     38.18 o 
   2   0  10       55.62       52.85      8.23 o 
   3   0  10    15731.13    15907.80    218.11 o 
   4   0  10     8133.36     7953.74    257.77 o 
   5   0  10     1030.94      962.78    116.58 o 
   6   0  10     2054.66     2180.80    170.80 o 
   7   0  10     1219.29     1241.78     89.01 o 
   8   0  10        2.61       36.89     49.82 o 
   9   0  10      267.12      228.62     66.13 o 
  10   0  10      308.89      411.71     77.34 o 
  11   0  10      381.03      605.61     92.59 o 
  12   0  10      307.76      521.50     94.13 o 
  13   0  10       28.72        6.76    111.67 o 
  14   0  10      477.25      504.35    105.03 o 
 -19   1  10        0.21       -4.34     55.28 o 
 -18   1  10        6.27      -44.54     55.56 o 
 -17   1  10       32.27        7.86     71.13 o 
 -16   1  10       11.69       71.56     50.63 o 
 -15   1  10      311.62      375.19     60.62 o 
 -14   1  10      492.95      342.48    115.35 o 
 -13   1  10      137.13      102.16     39.92 o 
 -12   1  10     1225.83     1189.17     38.54 o 
 -11   1  10      118.60      134.25     22.02 o 
 -10   1  10     1084.39     1096.42     33.48 o 
  -9   1  10      656.04      640.64     27.14 o 
  -8   1  10     1229.18     1271.48     31.48 o 
  -7   1  10     4445.77     4544.09     70.74 o 
  -6   1  10      395.47      346.27     12.25 o 
  -5   1  10       18.48       34.93      9.16 o 
  -4   1  10     5603.33     5391.16     59.37 o 
  -3   1  10     1548.81     1321.54     21.18 o 
  -2   1  10        6.85       -9.50      9.50 o 
  -1   1  10     3810.29     3722.25     41.29 o 
   0   1  10      502.82      485.18     15.95 o 
   1   1  10     2142.08     2043.14     51.66 o 
   2   1  10     6478.80     6497.85     56.43 o 
   3   1  10     1842.23     1832.27     39.78 o 
   4   1  10     6082.48     5983.48     64.74 o 
   5   1  10     1607.10     1569.69     17.55 o 
   6   1  10     1166.13     1272.36    150.95 o 
   7   1  10      784.15      763.20     53.99 o 
   8   1  10       14.50      -29.69     41.71 o 
   9   1  10      290.15      284.39     57.66 o 
  10   1  10      385.08      530.06     59.59 o 
  11   1  10      301.45      374.79     58.86 o 
  12   1  10       14.89       78.05     50.03 o 
  13   1  10      691.09      913.62    136.60 o 
  14   1  10      113.65      211.71     63.35 o 
 -19   2  10      287.00      228.33     65.40 o 
 -18   2  10       51.03       59.70     46.43 o 
 -17   2  10      268.51      287.03     49.80 o 
 -16   2  10      593.26      336.77    157.68 o 
 -15   2  10       10.20       14.84     17.21 o 
 -14   2  10     1085.61     1185.27     65.90 o 
 -13   2  10      648.79      746.97     39.14 o 
 -12   2  10       81.61       78.50     21.36 o 
 -11   2  10      231.51      212.39     27.53 o 
 -10   2  10      444.64      474.06     24.30 o 
  -9   2  10      702.73      746.44     45.19 o 
  -8   2  10     3421.23     3368.13     60.81 o 
  -7   2  10      183.96      215.66     15.20 o 
  -6   2  10      341.73      353.35     29.86 o 
  -5   2  10     1741.34     1631.23     36.07 o 
  -4   2  10      274.53      248.50     14.02 o 
  -3   2  10      903.04     1061.73     49.54 o 
  -2   2  10      334.22      336.00     13.92 o 
  -1   2  10        2.70       15.32     11.80 o 
   0   2  10     2249.34     2216.33     37.58 o 
   1   2  10     1039.94     1006.60     32.04 o 
   2   2  10        3.17      -14.88     14.88 o 
   3   2  10     1359.24     1311.56     33.82 o 
   4   2  10      336.88      342.44     24.65 o 
   5   2  10      703.56      770.94     31.88 o 
   6   2  10     1232.85     1267.99     94.93 o 
   7   2  10      448.41      458.55     41.95 o 
   8   2  10      340.75      356.05     22.10 o 
   9   2  10       99.24      135.55    161.05 o 
  10   2  10       22.83      -17.57    130.11 o 
  11   2  10      565.95      669.02     70.28 o 
  12   2  10      709.08      780.54     94.53 o 
  13   2  10        1.18       14.31     80.16 o 
  14   2  10      122.98       50.06     63.77 o 
 -18   3  10      124.10       69.40     41.13 o 
 -17   3  10        8.06       35.09     40.97 o 
 -16   3  10      316.79      316.52     44.82 o 
 -15   3  10      175.61      142.66     40.31 o 
 -14   3  10        4.42       10.23     36.13 o 
 -13   3  10      165.22      213.48     38.55 o 
 -12   3  10      201.63      175.53     33.13 o 
 -11   3  10      109.56      131.14     28.56 o 
 -10   3  10       29.27        2.62     16.35 o 
  -9   3  10       70.01       51.44     17.33 o 
  -8   3  10       35.17       52.50     21.42 o 
  -7   3  10      573.64      594.88     21.06 o 
  -6   3  10      112.30      109.74     14.58 o 
  -5   3  10     1001.10      917.91     21.00 o 
  -4   3  10      348.47      328.86     22.82 o 
  -3   3  10        5.53       13.94     14.63 o 
  -2   3  10        0.68       29.45     28.16 o 
  -1   3  10     1150.54     1072.80     26.75 o 
   0   3  10     1119.86     1071.48     37.36 o 
   1   3  10     1091.21     1043.68     21.30 o 
   2   3  10      444.65      468.48     38.41 o 
   3   3  10       50.17       87.37     23.38 o 
   4   3  10      339.38      307.31     15.58 o 
   5   3  10     1081.73     1022.74     27.14 o 
   6   3  10       29.24       14.60     20.06 o 
   7   3  10      985.46     1168.58     81.64 o 
   8   3  10      361.71      424.76     38.16 o 
   9   3  10       78.43       85.01     23.43 o 
  10   3  10      266.94      280.43     30.84 o 
  11   3  10        2.70        0.91     55.56 o 
  12   3  10       66.88       82.32    115.51 o 
  13   3  10      107.21      102.64     57.45 o 
  14   3  10      188.13      162.21     64.89 o 
 -18   4  10        3.01      -42.30     51.47 o 
 -17   4  10       95.58      150.98     49.74 o 
 -16   4  10      116.44       80.73     38.81 o 
 -15   4  10        6.71       68.30     41.10 o 
 -14   4  10        6.91      -29.57     38.86 o 
 -13   4  10      792.89      777.53     54.46 o 
 -12   4  10        0.14       50.98     32.69 o 
 -11   4  10      712.37      574.84    125.04 o 
 -10   4  10       18.73       33.02     20.70 o 
  -9   4  10        8.53       46.78     26.06 o 
  -8   4  10      202.12      184.49     24.77 o 
  -7   4  10      106.55      138.07     25.58 o 
  -6   4  10       88.78       98.63     22.06 o 
  -5   4  10     1509.83     1343.17     63.38 o 
  -4   4  10       31.72       60.58     25.90 o 
  -3   4  10       81.32       92.38     18.72 o 
  -2   4  10      705.08      686.97     28.80 o 
  -1   4  10      104.85      114.08     19.42 o 
   0   4  10     2603.48     2657.40     67.95 o 
   1   4  10        5.29        1.53     12.01 o 
   2   4  10      495.66      505.30     20.95 o 
   3   4  10      273.75      301.43     22.40 o 
   4   4  10        1.45       -0.16     12.00 o 
   5   4  10      919.04      932.69     20.42 o 
   6   4  10      594.46      534.96     38.81 o 
   7   4  10      552.18      531.84     42.84 o 
   8   4  10        0.68       14.28     17.03 o 
   9   4  10      448.22      457.09     59.72 o 
  10   4  10        1.20        5.94     34.75 o 
  11   4  10      601.56      494.21     69.27 o 
  12   4  10        1.73       61.79     63.77 o 
  13   4  10       13.17       91.49     58.64 o 
 -17   5  10       49.57       71.43     42.86 o 
 -16   5  10       33.40       55.75     48.59 o 
 -15   5  10       74.83       82.98     38.39 o 
 -14   5  10        2.38        7.92     38.30 o 
 -13   5  10        0.08       -2.16     33.36 o 
 -12   5  10        1.87       11.05     33.46 o 
 -11   5  10       69.42       75.90     31.75 o 
 -10   5  10       40.14       31.44     11.74 o 
  -9   5  10       65.12       66.24     13.50 o 
  -8   5  10      259.04      234.62     35.92 o 
  -7   5  10       49.21       47.25     26.50 o 
  -6   5  10      243.61      268.62     31.34 o 
  -5   5  10      109.91      119.18     24.87 o 
  -4   5  10      156.47      118.97     22.92 o 
  -3   5  10        4.11        2.74     22.22 o 
  -2   5  10      701.16      732.11     32.48 o 
  -1   5  10       69.46       84.48     20.82 o 
   0   5  10      449.52      483.50     25.30 o 
   1   5  10        6.56      -17.17     17.17 o 
   2   5  10      328.77      322.13     33.25 o 
   3   5  10       64.47       58.51     15.44 o 
   4   5  10      701.81      704.67     34.05 o 
   5   5  10      180.73      185.59     15.92 o 
   6   5  10        6.46        7.95      9.93 o 
   7   5  10      360.10      313.35     16.82 o 
   8   5  10      135.98      137.07     25.17 o 
   9   5  10      201.19      203.14     27.48 o 
  10   5  10      361.86      295.09     29.51 o 
  11   5  10        3.09      -11.13     24.59 o 
  12   5  10      112.19      111.60     59.84 o 
 -16   6  10        3.68      -14.26     41.13 o 
 -15   6  10        0.30       23.10     42.65 o 
 -14   6  10        7.20       29.45     37.62 o 
 -13   6  10       77.56       98.48     38.50 o 
 -12   6  10        3.00       -5.46     38.25 o 
 -11   6  10       44.03       43.63     20.22 o 
 -10   6  10      131.00       84.01     23.77 o 
  -9   6  10      400.05      319.14     34.60 o 
  -8   6  10        0.29       45.32     30.04 o 
  -7   6  10       13.59       63.66     29.34 o 
  -6   6  10      926.20      871.25     60.20 o 
  -5   6  10       13.10        6.75     22.87 o 
  -4   6  10        5.00      -10.72     24.67 o 
  -3   6  10       30.75       25.23     20.33 o 
  -2   6  10      300.83      282.00     28.75 o 
  -1   6  10      580.85      706.16     30.63 o 
   0   6  10      274.39      270.55     51.53 o 
   1   6  10      103.37      210.82     52.10 o 
   2   6  10       27.85       49.76     19.67 o 
   3   6  10      567.73      571.60     35.67 o 
   4   6  10        1.82       25.22     16.55 o 
   5   6  10       90.31       81.47     19.76 o 
   6   6  10        6.80      -12.34     17.78 o 
   7   6  10       58.65       54.78     14.63 o 
   8   6  10      171.65      175.59     34.76 o 
   9   6  10      195.48      158.50     32.62 o 
  10   6  10       35.09       48.84     28.70 o 
  11   6  10      113.61      107.83     35.96 o 
  12   6  10       18.00       76.46     82.45 o 
 -15   7  10        0.84       -8.50     40.72 o 
 -14   7  10        2.29       81.35     47.60 o 
 -13   7  10       35.90       91.74     46.58 o 
 -12   7  10       17.74       74.52     52.16 o 
 -11   7  10       21.83      -15.60     41.16 o 
 -10   7  10      259.03      255.65     47.90 o 
  -9   7  10      723.33      643.47     57.55 o 
  -8   7  10       29.73       18.78     32.57 o 
  -7   7  10      670.19      599.00     49.10 o 
  -6   7  10      156.48      150.14     39.33 o 
  -5   7  10      101.63       60.05     32.20 o 
  -4   7  10      453.28      441.74     36.07 o 
  -3   7  10      663.98      645.75     42.27 o 
  -2   7  10       27.41        1.21     22.97 o 
  -1   7  10       29.61        7.81     24.66 o 
   0   7  10      325.58      308.17     27.92 o 
   1   7  10       35.27       -3.73     23.97 o 
   2   7  10     1127.81     1044.26     47.06 o 
   3   7  10       80.18       76.82     23.77 o 
   4   7  10      318.70      329.91     32.40 o 
   5   7  10      411.82      502.91     87.57 o 
   6   7  10       92.76       87.34     27.55 o 
   7   7  10       36.19       14.54     18.75 o 
   8   7  10       55.45       29.50     33.83 o 
   9   7  10        1.38       69.02     49.89 o 
  10   7  10        3.53      -22.16     52.98 o 
 -13   8  10      127.44      176.23     66.28 o 
 -12   8  10       11.05       55.68     50.07 o 
 -11   8  10       74.97      176.68     54.15 o 
 -10   8  10      172.60      134.13     31.69 o 
  -9   8  10      155.41      118.25     33.92 o 
  -8   8  10      299.80      346.91     80.51 o 
  -7   8  10       15.78        2.33     41.24 o 
  -6   8  10      189.08      167.31     37.67 o 
  -5   8  10      728.45      669.52     45.77 o 
  -4   8  10      597.69      653.22     76.24 o 
  -3   8  10      843.72      858.55     55.55 o 
  -2   8  10     1836.62     1883.34     60.79 o 
  -1   8  10       12.20        5.85     34.27 o 
   0   8  10     1691.22     1712.63     56.31 o 
   1   8  10       14.80       -3.06     25.16 o 
   2   8  10      124.76       89.16     27.75 o 
   3   8  10      612.42      670.51     37.25 o 
   4   8  10       41.57       31.09     32.83 o 
   5   8  10      125.02      110.91     65.44 o 
   6   8  10      239.39      154.95     63.09 o 
   7   8  10       22.36       29.81     40.79 o 
   8   8  10       38.86       89.47     42.06 o 
   9   8  10      249.75      259.12     50.47 o 
 -11   9  10      100.30      110.32     90.07 o 
 -10   9  10      127.67       32.68     46.60 o 
  -9   9  10       94.47       32.37     36.60 o 
  -8   9  10        8.36       -9.20     42.04 o 
  -7   9  10      608.26      645.35     67.35 o 
  -6   9  10      765.68      716.27     58.07 o 
  -5   9  10       83.38      177.02     41.22 o 
  -4   9  10      158.28      270.58     71.58 o 
  -3   9  10      133.17      155.36     36.17 o 
  -2   9  10        5.15       19.68     29.54 o 
  -1   9  10      273.26      220.99     38.16 o 
   0   9  10       45.66       43.72     29.88 o 
   1   9  10      286.21      346.30     55.49 o 
   2   9  10      298.90      346.03     39.09 o 
   3   9  10      237.00      228.41     60.94 o 
   4   9  10      100.87      163.46     35.23 o 
   5   9  10      737.56      588.98     58.59 o 
   6   9  10        3.77       45.58     34.07 o 
   7   9  10      521.75      479.95     80.59 o 
  -8  10  10      332.84      283.38     54.11 o 
  -7  10  10      139.28       90.41     46.68 o 
  -6  10  10      401.90      442.41     58.01 o 
  -5  10  10      669.62      609.76     63.98 o 
  -4  10  10        1.25       -0.51     41.74 o 
  -3  10  10      950.30      935.40     63.64 o 
  -2  10  10      130.56      103.57     44.58 o 
  -1  10  10       62.30       47.42     37.93 o 
   0  10  10      181.15      137.83     40.13 o 
   1  10  10      121.05       71.90     45.00 o 
   2  10  10        2.23      -41.72     41.72 o 
   3  10  10       60.00       95.50     54.79 o 
 -19   1  11        2.26       30.21     60.57 o 
 -18   1  11        6.95        4.21     55.70 o 
 -17   1  11       20.04       66.68    131.49 o 
 -16   1  11        1.15       64.98     52.09 o 
 -15   1  11       88.41       60.57     50.11 o 
 -14   1  11       21.26       41.11     56.80 o 
 -13   1  11       55.85       14.69     47.82 o 
 -12   1  11      191.50      131.23     37.30 o 
 -11   1  11       66.66       55.63     23.06 o 
 -10   1  11       32.14       30.39      9.54 o 
  -9   1  11     1530.44     1490.61     34.54 o 
  -8   1  11      214.85      234.85     25.80 o 
  -7   1  11      615.70      620.18     26.30 o 
  -6   1  11     1437.47     1396.41     26.76 o 
  -5   1  11      169.47      180.90     19.93 o 
  -4   1  11      594.47      575.38     37.53 o 
  -3   1  11       27.99       17.03      9.79 o 
  -2   1  11      252.28      283.29     19.85 o 
  -1   1  11        3.09       41.55     23.13 o 
   0   1  11      437.78      406.76     16.53 o 
   1   1  11     1314.85     1253.51     28.02 o 
   2   1  11      559.24      516.64     20.58 o 
   3   1  11     2593.20     2542.90     26.30 o 
   4   1  11      720.81      750.52     38.99 o 
   5   1  11     2777.68     2939.04    112.32 o 
   6   1  11      144.69      127.07     48.47 o 
   7   1  11      926.40      985.32     94.87 o 
   8   1  11      267.27      213.68     53.87 o 
   9   1  11       51.30       83.51     62.16 o 
  10   1  11      314.75      345.27     58.80 o 
  11   1  11        1.84       18.32     57.23 o 
  12   1  11       25.84       17.99    127.56 o 
  13   1  11      349.60      413.28    111.61 o 
  14   1  11        0.20       61.06     60.59 o 
 -19   2  11       76.24      117.33     92.67 o 
 -18   2  11       28.59       43.47     47.57 o 
 -17   2  11      113.20      190.72     47.70 o 
 -16   2  11      332.46      344.73     59.91 o 
 -15   2  11       59.67       25.18     20.17 o 
 -14   2  11      888.38      815.69     35.68 o 
 -13   2  11       81.97      105.44     31.05 o 
 -12   2  11      610.37      699.86     82.02 o 
 -11   2  11      912.19      915.76     38.11 o 
 -10   2  11       20.39       32.78     15.56 o 
  -9   2  11      226.60      266.55     26.04 o 
  -8   2  11     1623.37     1646.27     38.24 o 
  -7   2  11      369.46      389.31     13.97 o 
  -6   2  11        6.69       12.35      9.55 o 
  -5   2  11      598.34      635.60     29.31 o 
  -4   2  11      602.23      588.96     19.22 o 
  -3   2  11     2713.19     2817.55     55.85 o 
  -2   2  11       87.98      108.88     11.19 o 
  -1   2  11      525.59      515.73     39.15 o 
   0   2  11      327.04      293.52     13.63 o 
   1   2  11      185.58      189.61     15.88 o 
   2   2  11      117.12      124.77     12.55 o 
   3   2  11       73.44       53.54     11.90 o 
   4   2  11      133.42      149.20     16.91 o 
   5   2  11      453.88      458.76     20.82 o 
   6   2  11     1261.06     1204.06     42.45 o 
   7   2  11      768.77      694.58     31.35 o 
   8   2  11     1535.69     1797.40    110.37 o 
   9   2  11      571.20      716.59     82.03 o 
  10   2  11       12.80       28.12     70.38 o 
  11   2  11       41.38      133.86     67.19 o 
  12   2  11        5.65      -10.14     59.47 o 
  13   2  11       14.71       80.24     57.91 o 
 -18   3  11      493.25      529.76     59.86 o 
 -17   3  11       68.09      125.85     43.41 o 
 -16   3  11       49.29       70.45     42.16 o 
 -15   3  11      162.53      184.28     31.76 o 
 -14   3  11       37.04       53.78     26.58 o 
 -13   3  11       40.05       23.17     19.93 o 
 -12   3  11      225.04      259.51     31.46 o 
 -11   3  11       31.28       44.05     18.78 o 
 -10   3  11       54.93       67.45     19.26 o 
  -9   3  11       81.10       69.42     23.25 o 
  -8   3  11      186.07      177.28     23.27 o 
  -7   3  11     1014.48     1045.09     26.04 o 
  -6   3  11      954.77      989.93     37.96 o 
  -5   3  11      700.99      743.17     43.31 o 
  -4   3  11     1873.39     1828.05     38.25 o 
  -3   3  11       82.28       57.30     13.58 o 
  -2   3  11      848.19      826.56     22.30 o 
  -1   3  11      997.05     1009.48     28.65 o 
   0   3  11       61.87       71.64     13.19 o 
   1   3  11       19.14       47.83     11.15 o 
   2   3  11     3125.56     3017.50     41.48 o 
   3   3  11      203.19      211.95     10.57 o 
   4   3  11     2400.64     2365.33     51.53 o 
   5   3  11      782.90      804.56     30.95 o 
   6   3  11     1312.07     1228.16     44.61 o 
   7   3  11     1709.16     1695.02     54.40 o 
   8   3  11      631.99      588.86     79.34 o 
   9   3  11       46.65      104.38     38.08 o 
  10   3  11     1287.68     1370.94     94.01 o 
  11   3  11        0.57       41.24     79.26 o 
  12   3  11       17.46       46.43     54.32 o 
  13   3  11       27.58       95.61     62.09 o 
 -18   4  11       12.54      -40.44     86.50 o 
 -17   4  11      406.02      375.57     53.96 o 
 -16   4  11      118.73       84.10     31.68 o 
 -15   4  11      458.44      289.52     57.24 o 
 -14   4  11      954.90      949.53     63.64 o 
 -13   4  11       77.17       92.59     26.04 o 
 -12   4  11       49.99       63.03     29.28 o 
 -11   4  11      748.69      797.34     52.59 o 
 -10   4  11      411.97      448.64     30.25 o 
  -9   4  11       39.74       15.65     21.39 o 
  -8   4  11        6.29       12.54     17.30 o 
  -7   4  11       31.29        9.66     22.36 o 
  -6   4  11      291.69      367.04     38.54 o 
  -5   4  11     2314.48     2258.61     59.82 o 
  -4   4  11      589.64      613.72     49.79 o 
  -3   4  11     2673.89     2521.77     55.95 o 
  -2   4  11     1475.14     1479.11     56.96 o 
  -1   4  11       25.36       22.05     23.41 o 
   0   4  11      237.49      305.73     45.55 o 
   1   4  11      637.74      628.87     35.87 o 
   2   4  11       27.11        3.75     16.48 o 
   3   4  11       26.56       17.19     10.28 o 
   4   4  11        4.97       23.65      8.64 o 
   5   4  11       63.32       50.89     11.52 o 
   6   4  11      637.27      703.99     33.74 o 
   7   4  11        1.63        3.26     21.40 o 
   8   4  11      283.78      268.06     32.74 o 
   9   4  11     1367.52     1402.84     44.49 o 
  10   4  11      472.04      605.27     72.91 o 
  11   4  11      686.21      957.11     90.20 o 
  12   4  11      622.31      769.05    182.37 o 
 -17   5  11       90.28       19.14     41.51 o 
 -16   5  11        3.84        6.20     39.56 o 
 -15   5  11      193.22      238.39     51.21 o 
 -14   5  11        9.70       34.45     28.09 o 
 -13   5  11       98.35      115.63     29.86 o 
 -12   5  11      597.97      662.04     43.02 o 
 -11   5  11       63.93       51.98     24.75 o 
 -10   5  11     1920.83     1915.00     57.34 o 
  -9   5  11     1771.01     1846.00     56.24 o 
  -8   5  11       14.38        8.46     26.30 o 
  -7   5  11     1179.79     1125.87     55.13 o 
  -6   5  11       16.94       65.13     26.80 o 
  -5   5  11      285.35      284.26     42.19 o 
  -4   5  11     1228.33     1248.73     41.80 o 
  -3   5  11       39.19       39.22     20.77 o 
  -2   5  11      332.97      306.68     25.36 o 
  -1   5  11     2341.67     2376.48     52.33 o 
   0   5  11       23.28       34.29     35.28 o 
   1   5  11     1286.74     1353.83     36.20 o 
   2   5  11      456.20      504.02     54.27 o 
   3   5  11      136.88      145.68     17.84 o 
   4   5  11     1901.60     1781.85     34.38 o 
   5   5  11     1647.18     1695.89     35.35 o 
   6   5  11        0.27        3.65      7.50 o 
   7   5  11     2400.59     2315.43     67.73 o 
   8   5  11      677.18      744.03     70.26 o 
   9   5  11      136.88      115.31     34.90 o 
  10   5  11      317.90      352.52     54.25 o 
  11   5  11       21.75      123.24     61.24 o 
  12   5  11      265.88      281.44     73.80 o 
 -16   6  11       17.14       74.04     45.26 o 
 -15   6  11       11.90       47.57     46.68 o 
 -14   6  11      325.25      251.25     52.65 o 
 -13   6  11      131.60       86.04     35.12 o 
 -12   6  11      396.25      390.64     41.55 o 
 -11   6  11     1340.09     1347.45     58.83 o 
 -10   6  11      203.80      161.33     22.19 o 
  -9   6  11      827.68      820.20     67.06 o 
  -8   6  11     2170.07     2218.53     80.36 o 
  -7   6  11      185.90      206.26     31.43 o 
  -6   6  11      192.25      221.66     30.39 o 
  -5   6  11        5.23      -11.58     35.02 o 
  -4   6  11        9.88       16.57     23.55 o 
  -3   6  11      528.47      505.67     36.10 o 
  -2   6  11     2252.19     2287.79     60.98 o 
  -1   6  11      170.64      217.98     30.83 o 
   0   6  11     2406.69     2275.11     58.39 o 
   1   6  11      980.92     1041.50     43.97 o 
   2   6  11      210.14      180.81     23.29 o 
   3   6  11     1403.86     1480.58     67.83 o 
   4   6  11       48.44       34.97     19.06 o 
   5   6  11      666.49      641.97     27.92 o 
   6   6  11      882.41      886.19     27.82 o 
   7   6  11       37.38       40.15     35.87 o 
   8   6  11      268.41      322.89     42.42 o 
   9   6  11      798.99      862.60     97.66 o 
  10   6  11       55.99       15.55     26.85 o 
  11   6  11       92.46       98.00     91.62 o 
 -14   7  11       42.96       81.73     52.91 o 
 -13   7  11       63.02       29.23     44.70 o 
 -12   7  11      438.57      347.61     52.59 o 
 -11   7  11       55.85       88.26     38.02 o 
 -10   7  11     1248.07     1180.45     69.90 o 
  -9   7  11      817.62      812.96     52.56 o 
  -8   7  11       99.97      137.21     37.73 o 
  -7   7  11     1416.88     1454.74     66.10 o 
  -6   7  11      940.74      936.78     66.21 o 
  -5   7  11        9.07       19.72     28.40 o 
  -4   7  11      579.07      602.83    100.99 o 
  -3   7  11        0.84       29.31     23.86 o 
  -2   7  11        9.08       -4.44     26.85 o 
  -1   7  11      698.63      712.76     41.97 o 
   0   7  11       66.68       45.72     22.66 o 
   1   7  11     1219.68     1197.20     45.48 o 
   2   7  11      967.57     1039.46     78.21 o 
   3   7  11      194.43      227.86     28.14 o 
   4   7  11      437.49      478.05     43.17 o 
   5   7  11       79.76       53.50     30.34 o 
   6   7  11       18.35       19.14     24.77 o 
   7   7  11      243.90      226.06     44.75 o 
   8   7  11       24.10       25.88     45.15 o 
   9   7  11       81.25       96.71     57.07 o 
 -13   8  11        7.50        1.35     64.27 o 
 -12   8  11      144.46      226.06     66.06 o 
 -11   8  11      287.36      255.02     48.88 o 
 -10   8  11       66.62       88.41     42.18 o 
  -9   8  11       27.48       30.44     30.02 o 
  -8   8  11       19.49        5.65     36.03 o 
  -7   8  11       13.58        2.58     37.92 o 
  -6   8  11      131.35      203.26     42.64 o 
  -5   8  11      403.09      424.35     48.56 o 
  -4   8  11       23.56       71.11     35.81 o 
  -3   8  11     1084.44     1127.05     51.33 o 
  -2   8  11      798.37      976.25    103.70 o 
  -1   8  11      236.60      225.46     34.97 o 
   0   8  11     1250.82     1225.87     55.58 o 
   1   8  11      873.20      869.05     56.36 o 
   2   8  11        1.89       -8.37     24.63 o 
   3   8  11       74.22       99.58     26.46 o 
   4   8  11       31.43      -29.51     29.51 o 
   5   8  11      156.89      124.65     29.09 o 
   6   8  11       92.33       80.83     38.72 o 
   7   8  11       54.60      100.63     47.69 o 
   8   8  11      308.44      281.90     85.93 o 
 -10   9  11      187.80      121.86     65.72 o 
  -9   9  11       80.69       54.42     43.05 o 
  -8   9  11        8.31       13.69     41.88 o 
  -7   9  11      235.40      280.77     50.32 o 
  -6   9  11        4.99       48.30     47.36 o 
  -5   9  11        8.79       19.34     43.31 o 
  -4   9  11       99.18      108.42     41.09 o 
  -3   9  11       17.05       17.22     35.65 o 
  -2   9  11       12.91       66.48     34.75 o 
  -1   9  11       13.88       33.67     30.55 o 
   0   9  11       25.21       22.31     29.33 o 
   1   9  11      149.36      169.96     55.90 o 
   2   9  11      262.84      342.34     59.72 o 
   3   9  11      164.30      104.44     34.75 o 
   4   9  11        4.67       14.95     35.04 o 
   5   9  11        0.42       32.44     31.18 o 
  -7  10  11      163.87      279.55     98.21 o 
  -6  10  11       15.93       63.45     48.81 o 
  -5  10  11       81.72      164.35     52.27 o 
  -4  10  11       75.41      102.87     46.53 o 
  -3  10  11        9.07       50.93     39.69 o 
  -2  10  11        7.16      -13.94     38.14 o 
  -1  10  11       74.70       64.37     38.53 o 
   0  10  11       28.81      112.65     51.03 o 
   1  10  11        3.81       30.39     42.51 o 
   2  10  11       10.63      133.30    119.96 o 
 -18   0  12       10.36       21.55     83.45 o 
 -16   0  12      161.35      124.06     81.52 o 
 -15   0  12       28.89      -73.57     73.57 o 
 -14   0  12     1242.37     1402.21    130.01 o 
 -13   0  12        8.26       12.37     59.16 o 
 -12   0  12     2132.50     2280.53    145.61 o 
 -11   0  12      138.43      162.96     63.48 o 
 -10   0  12        1.09        6.78     46.15 o 
  -9   0  12     2827.59     2597.34    200.32 o 
  -8   0  12     4321.76     4270.48    166.49 o 
  -7   0  12        9.87       21.00     39.28 o 
  -6   0  12     1729.89     1095.19    422.13 o 
  -5   0  12     5217.30     5393.81    208.68 o 
  -4   0  12      101.85      122.63     26.05 o 
  -3   0  12     5968.88     5682.74    109.26 o 
  -2   0  12     1900.97     1877.15     55.03 o 
  -1   0  12     2774.87     2778.32     57.88 o 
   0   0  12     6308.04     6130.08    124.92 o 
   1   0  12     1130.10     1161.05     57.72 o 
   2   0  12       90.06       82.23     16.48 o 
   3   0  12     3501.18     3375.29     72.02 o 
   4   0  12     1985.21     2043.92    110.30 o 
   5   0  12       17.30      -49.21     49.21 o 
   6   0  12      189.14      228.41     62.66 o 
   7   0  12       71.40      115.73     59.36 o 
   8   0  12       33.29        1.87     54.48 o 
   9   0  12      487.00      490.38    145.78 o 
  10   0  12        4.06      -12.82    106.86 o 
  11   0  12      765.09     1147.20    129.71 o 
  12   0  12      224.53      225.59     92.57 o 
  13   0  12      266.92      420.01    111.54 o 
 -18   1  12      196.84      218.82     80.72 o 
 -16   1  12      124.79      113.17     57.74 o 
 -15   1  12      880.94     1083.51     92.55 o 
 -14   1  12       46.50       92.10     61.75 o 
 -13   1  12     1088.21     1097.74     94.19 o 
 -12   1  12     1456.24     1635.05     88.42 o 
 -11   1  12      597.78      515.84     27.83 o 
 -10   1  12      898.35      740.60    127.33 o 
  -9   1  12       60.10       57.22     18.16 o 
  -8   1  12      724.61      775.94     49.76 o 
  -7   1  12     1267.76     1131.58    188.83 o 
  -6   1  12      240.05      244.19     14.26 o 
  -5   1  12     1116.14     1103.37     35.56 o 
  -4   1  12     3173.76     3126.14     55.91 o 
  -3   1  12      288.37      328.34     16.26 o 
  -2   1  12      191.10      202.79     19.59 o 
  -1   1  12     1183.48     1135.27     24.01 o 
   0   1  12       27.07       28.22     10.98 o 
   1   1  12      235.46      244.16     18.40 o 
   2   1  12      135.46      140.57     10.52 o 
   3   1  12      607.35      586.88     23.75 o 
   4   1  12      407.25      363.62     12.27 o 
   5   1  12      347.94      412.21     64.00 o 
   6   1  12      898.81     1065.96    126.42 o 
   7   1  12      729.65      803.92     76.75 o 
   8   1  12       32.82       70.95     53.21 o 
   9   1  12      670.50      602.98    137.80 o 
  10   1  12      427.52      352.25    163.07 o 
  11   1  12       23.37       61.72     52.81 o 
  12   1  12      387.96      473.38     77.03 o 
  13   1  12      279.59      418.65     79.87 o 
 -18   2  12        1.41      -47.62     50.63 o 
 -17   2  12       97.55       29.54     61.42 o 
 -16   2  12        4.41       53.23     44.35 o 
 -15   2  12      216.45      290.20     56.96 o 
 -14   2  12      161.21      179.71     25.59 o 
 -13   2  12      110.48      122.85     20.99 o 
 -12   2  12      349.72      354.04     28.35 o 
 -11   2  12     1476.61     1465.91     93.09 o 
 -10   2  12      119.96      107.19     17.38 o 
  -9   2  12      371.14      389.67     22.24 o 
  -8   2  12        5.12       10.79     19.41 o 
  -7   2  12       76.11       67.01      9.35 o 
  -6   2  12     1742.25     1755.43     44.47 o 
  -5   2  12     2230.12     2213.92     33.84 o 
  -4   2  12       41.94       77.98     12.53 o 
  -3   2  12     1193.62     1190.61     26.78 o 
  -2   2  12     3302.65     3278.50     42.98 o 
  -1   2  12      242.64      275.24     17.86 o 
   0   2  12     3548.01     3562.88     54.94 o 
   1   2  12        4.88      -12.45     12.45 o 
   2   2  12     1296.97     1287.32     22.52 o 
   3   2  12     2800.51     2800.85     45.71 o 
   4   2  12      606.13      573.76     38.30 o 
   5   2  12        3.92       39.25     20.52 o 
   6   2  12     1149.62     1031.33     44.27 o 
   7   2  12       21.26      122.68     44.49 o 
   8   2  12      168.38      118.05     47.52 o 
   9   2  12      114.88      195.23     66.29 o 
  10   2  12      273.10      209.43     69.26 o 
  11   2  12      762.60      844.97     85.30 o 
  12   2  12      462.12      533.57     80.47 o 
 -18   3  12      188.19      199.50     51.19 o 
 -17   3  12        7.14       -2.73     38.85 o 
 -16   3  12      131.82      181.03     53.74 o 
 -15   3  12        0.96        2.88     32.68 o 
 -14   3  12        0.06      -26.92     26.92 o 
 -13   3  12        8.05        8.15     30.73 o 
 -12   3  12      120.51      149.77     33.70 o 
 -11   3  12       22.89       49.89     24.27 o 
 -10   3  12       47.87       21.73     18.21 o 
  -9   3  12     1724.49     1641.35     43.77 o 
  -8   3  12      613.47      718.44     41.25 o 
  -7   3  12      167.95      170.15     14.91 o 
  -6   3  12       20.93       -9.27     16.17 o 
  -5   3  12      523.86      518.12     24.86 o 
  -4   3  12      796.24      790.16     27.68 o 
  -3   3  12      308.20      335.75     19.58 o 
  -2   3  12      449.20      479.79     20.84 o 
  -1   3  12     1313.59     1246.29     29.87 o 
   0   3  12       58.74       92.13     18.19 o 
   1   3  12      405.99      413.58     17.20 o 
   2   3  12      437.82      425.12     17.94 o 
   3   3  12       72.56       88.27     25.46 o 
   4   3  12       48.28       24.41     21.05 o 
   5   3  12        1.48        7.24     28.27 o 
   6   3  12       86.03       80.86     25.64 o 
   7   3  12      543.29      576.53     61.14 o 
   8   3  12      168.67      123.96     25.45 o 
   9   3  12      101.49      172.74     66.85 o 
  10   3  12      584.96      772.36     80.92 o 
  11   3  12       11.91      -29.71     53.38 o 
  12   3  12       30.55      125.47     63.46 o 
 -17   4  12       21.43       33.73     45.21 o 
 -16   4  12        3.74       25.12     47.17 o 
 -15   4  12       22.99       38.16     33.20 o 
 -14   4  12       56.62       97.11     29.54 o 
 -13   4  12        0.21       38.99     29.03 o 
 -12   4  12       86.32       87.83     24.55 o 
 -11   4  12        5.71       39.26     21.96 o 
 -10   4  12       12.86       15.53     24.22 o 
  -9   4  12      332.52      325.32     31.58 o 
  -8   4  12      446.61      442.95     18.96 o 
  -7   4  12      859.14      831.27     35.20 o 
  -6   4  12      272.47      263.52     21.56 o 
  -5   4  12       17.38       12.99     15.63 o 
  -4   4  12      121.68      120.61     21.60 o 
  -3   4  12      379.06      366.27     30.21 o 
  -2   4  12       33.52       48.18     18.40 o 
  -1   4  12      172.82      198.03     20.45 o 
   0   4  12      119.36       91.94     20.62 o 
   1   4  12       64.89       66.63     16.77 o 
   2   4  12      109.69      125.48     17.72 o 
   3   4  12      734.41      809.56     30.16 o 
   4   4  12       74.90       59.45     15.38 o 
   5   4  12      282.50      246.86     34.66 o 
   6   4  12      253.42      231.36     31.37 o 
   7   4  12       21.34       58.09     20.18 o 
   8   4  12       51.76      103.84     38.40 o 
   9   4  12       56.56       54.71     98.32 o 
  10   4  12      128.83       88.61     57.03 o 
  11   4  12      234.10      396.36     81.11 o 
 -16   5  12        8.92       22.57     37.10 o 
 -15   5  12        9.49       35.68     37.37 o 
 -14   5  12        2.49        0.92     36.46 o 
 -13   5  12       15.54       49.68     29.86 o 
 -12   5  12       53.34       47.46     26.91 o 
 -11   5  12      142.18      123.07     45.30 o 
 -10   5  12      156.10      151.51     27.25 o 
  -9   5  12        6.91       18.23     12.63 o 
  -8   5  12      189.43      188.31     16.30 o 
  -7   5  12      260.42      267.42     56.51 o 
  -6   5  12      362.34      301.84     39.12 o 
  -5   5  12     1088.09     1106.67     47.03 o 
  -4   5  12       70.09       54.95     27.46 o 
  -3   5  12      100.40      110.81     23.14 o 
  -2   5  12      236.83      240.13     28.92 o 
  -1   5  12       35.73       -6.36     37.56 o 
   0   5  12        4.95       -3.16     18.92 o 
   1   5  12      135.78      133.38     22.08 o 
   2   5  12        0.41      -15.40     15.40 o 
   3   5  12       93.40      107.88     17.65 o 
   4   5  12       37.56       57.12     13.86 o 
   5   5  12      136.35      155.86     26.25 o 
   6   5  12        2.07       17.54     29.93 o 
   7   5  12        9.81       10.19     21.94 o 
   8   5  12      212.35      258.37     27.99 o 
   9   5  12        1.88       -8.60     26.11 o 
  10   5  12       54.07       92.27     60.31 o 
  11   5  12      113.66      118.32     76.81 o 
 -15   6  12        6.23       27.98     32.79 o 
 -14   6  12       40.73       57.40     32.65 o 
 -13   6  12        6.46       37.55     37.62 o 
 -12   6  12        7.34       -6.84     29.81 o 
 -11   6  12      192.41      204.33     35.04 o 
 -10   6  12       28.79      -21.91     37.64 o 
  -9   6  12      129.37      127.75     19.09 o 
  -8   6  12        9.67       30.05     32.84 o 
  -7   6  12        1.35      -25.51     30.44 o 
  -6   6  12      165.21      163.17     33.17 o 
  -5   6  12        4.97      -15.33     30.42 o 
  -4   6  12      945.61      879.80     64.41 o 
  -3   6  12      183.11      232.43     46.42 o 
  -2   6  12      420.34      397.04     33.24 o 
  -1   6  12        1.49       13.74     28.50 o 
   0   6  12      237.57      216.06     26.18 o 
   1   6  12      149.73      107.78     26.26 o 
   2   6  12        2.27        9.05     20.72 o 
   3   6  12        0.87       -3.17     16.98 o 
   4   6  12        1.58      -16.26     20.74 o 
   5   6  12        4.91       22.76     21.08 o 
   6   6  12       25.64       55.60     36.31 o 
   7   6  12        1.18       11.88     49.65 o 
   8   6  12        8.44       69.17     29.52 o 
   9   6  12       27.68       64.55     36.34 o 
  10   6  12        4.61      105.05     62.67 o 
 -14   7  12       93.12       75.00     39.28 o 
 -13   7  12      194.10      195.84     46.36 o 
 -12   7  12       40.62       15.09     60.83 o 
 -11   7  12        7.09       -2.47     43.35 o 
 -10   7  12      504.64      642.81     78.62 o 
  -9   7  12        6.06       46.19     23.01 o 
  -8   7  12      338.69      343.64     44.09 o 
  -7   7  12      287.42      288.60     38.67 o 
  -6   7  12       96.03      108.47     32.60 o 
  -5   7  12      163.16      103.20     34.47 o 
  -4   7  12       55.51       90.90     33.03 o 
  -3   7  12       44.43       75.18     28.88 o 
  -2   7  12        7.06       21.26     35.79 o 
  -1   7  12      425.20      417.06     32.43 o 
   0   7  12        0.11       11.51     22.26 o 
   1   7  12      359.13      362.78     29.73 o 
   2   7  12       56.38       61.31     30.95 o 
   3   7  12      153.44      165.04     24.62 o 
   4   7  12       57.29       38.77     24.99 o 
   5   7  12       12.30       -3.18     24.27 o 
   6   7  12       29.34       34.80     37.81 o 
   7   7  12      152.80      158.35     53.31 o 
   8   7  12       10.18      -20.11     67.34 o 
 -12   8  12       83.66       83.64     60.55 o 
 -11   8  12      447.47      485.34     67.78 o 
 -10   8  12       31.17       84.36     44.47 o 
  -9   8  12      106.03      216.88     70.86 o 
  -8   8  12      718.12      711.75     68.46 o 
  -7   8  12       26.22       88.13     44.50 o 
  -6   8  12      252.42      364.91     54.49 o 
  -5   8  12      107.31      163.62     37.93 o 
  -4   8  12       52.07       85.51     37.31 o 
  -3   8  12      268.56      251.46     47.46 o 
  -2   8  12       69.57       95.92     35.73 o 
  -1   8  12      179.19      275.93     47.16 o 
   0   8  12      589.98      509.92     45.80 o 
   1   8  12       84.65      136.07     51.58 o 
   2   8  12      278.82      281.39     31.72 o 
   3   8  12      107.92      119.08     34.84 o 
   4   8  12        5.35       44.47     37.47 o 
   5   8  12       55.99      174.33     67.58 o 
   6   8  12       28.47      173.83     57.64 o 
  -9   9  12      155.65      203.00     62.26 o 
  -8   9  12       72.52       80.50     52.32 o 
  -7   9  12      782.92      786.84     64.36 o 
  -6   9  12        6.57       26.10     42.11 o 
  -5   9  12      450.20      558.28     54.61 o 
  -4   9  12      758.53      790.48     72.73 o 
  -3   9  12       28.07       39.11     36.63 o 
  -2   9  12      341.31      507.48     48.82 o 
  -1   9  12      117.90      209.36     39.05 o 
   0   9  12       60.47       79.32     65.71 o 
   1   9  12      113.43      202.96     46.48 o 
   2   9  12      137.18      181.99     38.78 o 
   3   9  12       43.50       66.69     38.65 o 
   4   9  12      566.36      538.13     70.88 o 
  -3  10  12       42.67        7.65     72.78 o 
 -18   1  13       60.92       14.63     60.70 o 
 -16   1  13      129.99      150.07     64.10 o 
 -15   1  13      142.31      120.66     59.05 o 
 -14   1  13        1.12       58.68     55.65 o 
 -13   1  13        1.32       77.04     91.94 o 
 -12   1  13     1000.75     1124.51    109.01 o 
 -11   1  13       86.70      153.74     45.73 o 
 -10   1  13      153.32      146.80     21.42 o 
  -9   1  13        0.54        1.58     30.53 o 
  -8   1  13      178.87      153.59     33.32 o 
  -7   1  13      245.75      221.18     15.41 o 
  -6   1  13      308.46      299.17     37.64 o 
  -5   1  13     1254.15     1235.86     55.85 o 
  -4   1  13       84.04       79.31     14.86 o 
  -3   1  13     1381.46     1235.42     37.39 o 
  -2   1  13       80.19       74.66     13.44 o 
  -1   1  13     1079.76     1071.61     27.90 o 
   0   1  13     1300.27     1285.23     42.06 o 
   1   1  13       52.24       52.81     11.25 o 
   2   1  13      408.19      392.89     31.01 o 
   3   1  13      351.12      284.44     19.31 o 
   4   1  13      630.85      573.06     14.93 o 
   5   1  13      176.04      175.80     51.67 o 
   6   1  13        3.91       48.93     48.77 o 
   7   1  13       86.97      153.61     57.58 o 
   8   1  13        7.00        4.98     42.26 o 
   9   1  13       30.14       70.07    169.64 o 
  10   1  13       16.24       51.83     53.17 o 
  11   1  13       11.56       41.73     56.85 o 
  12   1  13        5.58      104.68     63.78 o 
 -18   2  13       31.70       16.90     49.81 o 
 -17   2  13       43.86       10.73     91.80 o 
 -16   2  13       44.51       86.26     48.16 o 
 -15   2  13        7.91      -37.41     37.41 o 
 -14   2  13      133.62      159.75     43.91 o 
 -13   2  13       43.19       35.32     22.81 o 
 -12   2  13      191.96      183.37     48.78 o 
 -11   2  13      565.15      592.01     25.43 o 
 -10   2  13      365.70      357.70     29.41 o 
  -9   2  13      778.90      828.71     54.15 o 
  -8   2  13        1.45       -5.36     17.31 o 
  -7   2  13        0.76       -7.74     14.90 o 
  -6   2  13       33.87       46.10     16.14 o 
  -5   2  13        0.73       41.11     20.96 o 
  -4   2  13      499.58      512.87     20.82 o 
  -3   2  13      633.86      593.69     19.62 o 
  -2   2  13      337.87      424.68     27.99 o 
  -1   2  13     3499.39     3460.81     49.62 o 
   0   2  13      773.91      839.50     26.28 o 
   1   2  13     1364.38     1312.44     28.29 o 
   2   2  13     1085.14     1055.94     43.75 o 
   3   2  13     1499.58     1304.52     33.83 o 
   4   2  13      142.29      119.52     15.86 o 
   5   2  13     1029.42      953.67     32.36 o 
   6   2  13       24.51        5.08      7.53 o 
   7   2  13      531.70      596.70     76.05 o 
   8   2  13      182.77      286.55    139.43 o 
   9   2  13        8.11       20.18     47.28 o 
  10   2  13        4.68       32.07     52.17 o 
  11   2  13        6.87      107.43     60.79 o 
  12   2  13       19.47       67.47     83.50 o 
 -17   3  13        0.50       13.24     45.33 o 
 -16   3  13      192.92      151.91     55.46 o 
 -15   3  13      419.75      388.99     50.40 o 
 -14   3  13       34.18       54.66     20.32 o 
 -13   3  13       21.26      -18.47     25.11 o 
 -12   3  13       76.71       70.99     26.50 o 
 -11   3  13       23.41       -5.37     23.49 o 
 -10   3  13       94.87      127.49     22.94 o 
  -9   3  13     1129.19     1094.79     53.71 o 
  -8   3  13     1700.61     1720.02     29.31 o 
  -7   3  13     1691.06     1654.98     33.42 o 
  -6   3  13        7.35       48.46     14.21 o 
  -5   3  13      764.14      773.77     28.73 o 
  -4   3  13      353.93      356.51     44.06 o 
  -3   3  13       75.30      104.26     15.94 o 
  -2   3  13      799.96      792.57     24.24 o 
  -1   3  13      314.85      284.41     28.15 o 
   0   3  13       90.85      108.84     17.61 o 
   1   3  13      100.79       95.47     13.11 o 
   2   3  13      646.81      606.13     25.40 o 
   3   3  13       35.36        8.62     14.63 o 
   4   3  13      832.81      958.02     49.19 o 
   5   3  13      211.23      179.50     29.14 o 
   6   3  13      356.57      360.34     58.44 o 
   7   3  13     1000.81      972.87     93.97 o 
   8   3  13        0.63       32.64     47.66 o 
   9   3  13      283.01      372.36     67.60 o 
  10   3  13       91.30      -17.77     83.23 o 
  11   3  13      116.48      114.26     63.99 o 
 -17   4  13      124.03        8.89     85.26 o 
 -16   4  13       36.63       87.87     48.37 o 
 -15   4  13       24.06       -6.51     44.86 o 
 -14   4  13      100.23       87.04     28.49 o 
 -13   4  13      173.87      151.75     32.30 o 
 -12   4  13       24.35       11.21     23.61 o 
 -11   4  13      115.51       96.41     29.78 o 
 -10   4  13        4.68      -31.25     31.25 o 
  -9   4  13      257.80      307.22     38.98 o 
  -8   4  13     1451.99     1446.44     41.47 o 
  -7   4  13      788.78      772.24     53.79 o 
  -6   4  13     1380.36     1311.56     30.22 o 
  -5   4  13        4.63       -3.75     16.07 o 
  -4   4  13     1860.94     1783.94     50.82 o 
  -3   4  13      165.73      180.22     27.94 o 
  -2   4  13     1121.72     1206.21     38.27 o 
  -1   4  13      843.44      828.82     41.84 o 
   0   4  13     3100.42     3001.53     71.05 o 
   1   4  13      361.97      467.19     36.17 o 
   2   4  13     1314.58     1298.42     32.17 o 
   3   4  13     1313.32     1215.02     32.66 o 
   4   4  13        1.34       -6.71      7.86 o 
   5   4  13      951.68      907.56     42.74 o 
   6   4  13      480.14      462.65     41.73 o 
   7   4  13      216.30      232.59     28.14 o 
   8   4  13      899.46     1088.96    104.66 o 
   9   4  13      358.12      405.98    101.36 o 
  10   4  13      109.01      138.38     63.22 o 
 -16   5  13      205.28      189.43     61.98 o 
 -15   5  13      202.70      163.81     50.08 o 
 -14   5  13        0.46      -14.08     29.33 o 
 -13   5  13      100.19       76.31     32.64 o 
 -12   5  13      109.03       90.81     30.42 o 
 -11   5  13      218.43      227.74     41.66 o 
 -10   5  13      626.29      712.76     60.05 o 
  -9   5  13        2.83        8.96      6.98 o 
  -8   5  13      350.43      313.66     23.00 o 
  -7   5  13      884.41      986.03     52.33 o 
  -6   5  13      447.86      438.93     25.58 o 
  -5   5  13      473.36      514.52     47.73 o 
  -4   5  13      180.31      212.12     29.98 o 
  -3   5  13       46.47       43.11     22.37 o 
  -2   5  13      858.41      942.22     45.60 o 
  -1   5  13      659.60      707.91     43.22 o 
   0   5  13      260.14      253.59     23.99 o 
   1   5  13     3063.48     2983.00     84.97 o 
   2   5  13      798.26      828.58     42.04 o 
   3   5  13      139.51      136.36     20.64 o 
   4   5  13      216.23      216.93     20.86 o 
   5   5  13      351.35      389.50     43.63 o 
   6   5  13      120.53      164.42     41.95 o 
   7   5  13      402.25      443.06     60.28 o 
   8   5  13      191.08      334.65     55.77 o 
   9   5  13      387.63      350.75     88.09 o 
  10   5  13      513.62      685.27    163.62 o 
 -15   6  13      280.06      141.16     52.48 o 
 -14   6  13      139.65      101.01     47.40 o 
 -13   6  13       26.00      -15.56     37.77 o 
 -12   6  13      772.74      808.75     58.30 o 
 -11   6  13     1006.08      929.00     60.35 o 
 -10   6  13       72.88       73.14     33.66 o 
  -9   6  13      835.39      844.11     95.61 o 
  -8   6  13      489.34      472.71     47.11 o 
  -7   6  13      158.52      235.09     38.32 o 
  -6   6  13       11.78       30.48     27.06 o 
  -5   6  13       51.49       84.65     30.90 o 
  -4   6  13     1042.90     1016.92     53.48 o 
  -3   6  13      491.19      545.88     48.53 o 
  -2   6  13       58.42       56.64     28.32 o 
  -1   6  13     1873.09     1902.03     60.79 o 
   0   6  13     1899.80     1810.02     62.60 o 
   1   6  13      148.93      152.44     35.90 o 
   2   6  13      858.23      902.15     33.99 o 
   3   6  13      815.11      709.29     47.83 o 
   4   6  13       55.18       36.46     18.50 o 
   5   6  13      161.95      324.17    142.12 o 
   6   6  13       49.01       86.49     53.52 o 
   7   6  13      145.24      175.51     44.47 o 
   8   6  13      269.06      206.92     81.57 o 
 -13   7  13      223.14      200.13     45.11 o 
 -12   7  13       37.40       37.07     40.49 o 
 -11   7  13      232.62      160.94     37.61 o 
 -10   7  13      189.75      210.28     44.39 o 
  -9   7  13        2.21        2.25     36.63 o 
  -8   7  13      320.94      371.15     57.53 o 
  -7   7  13      276.09      285.76     39.52 o 
  -6   7  13       58.85      -10.71     36.92 o 
  -5   7  13      241.26      291.93     37.06 o 
  -4   7  13      686.73      636.11     43.81 o 
  -3   7  13       22.32       24.16     27.32 o 
  -2   7  13      901.25      919.11     56.14 o 
  -1   7  13      248.23      194.84     37.65 o 
   0   7  13      447.56      443.13     55.79 o 
   1   7  13      259.04      284.41     33.85 o 
   2   7  13       24.02       47.84     27.22 o 
   3   7  13      226.01      220.77     32.72 o 
   4   7  13      289.67      258.66     41.58 o 
   5   7  13      130.78      166.18     47.65 o 
   6   7  13       30.07       20.51     42.75 o 
   7   7  13      194.81      208.95     49.66 o 
 -11   8  13       97.04       97.32     44.70 o 
 -10   8  13      109.67      176.19     46.33 o 
  -9   8  13       75.54       90.78     44.86 o 
  -8   8  13       72.68      164.84     59.41 o 
  -7   8  13       17.56       18.49     63.48 o 
  -6   8  13      174.20      246.08     46.22 o 
  -5   8  13       68.80      150.42     56.00 o 
  -4   8  13      143.70      185.95     47.54 o 
  -3   8  13      599.07      649.59     64.82 o 
  -2   8  13      139.00      198.33     60.97 o 
  -1   8  13      324.20      431.28     64.57 o 
   0   8  13      170.03      207.77     33.78 o 
   1   8  13       10.77       56.22     29.41 o 
   2   8  13        3.75       13.41     28.23 o 
   3   8  13        4.72       24.60     32.48 o 
   4   8  13       84.44      117.10     64.61 o 
   5   8  13       72.88       67.35     43.33 o 
  -8   9  13        0.31       95.58    107.64 o 
  -7   9  13       17.38      -51.75     51.75 o 
  -6   9  13      188.74      181.53     57.72 o 
  -5   9  13       17.40       66.72     48.72 o 
  -4   9  13      259.51      173.89     62.69 o 
  -3   9  13        0.02       -4.41     37.18 o 
  -2   9  13       81.20      161.72     86.39 o 
  -1   9  13      164.25      322.45     63.17 o 
   0   9  13       41.60      124.92     36.26 o 
   1   9  13       50.08       97.05     44.13 o 
   2   9  13      105.66       35.49     52.44 o 
 -16   0  14      152.10      258.79    101.38 o 
 -15   0  14     1159.53     1290.87    146.14 o 
 -14   0  14       62.71        5.39     70.64 o 
 -13   0  14       44.35      157.76    130.53 o 
 -12   0  14     1542.74     1793.96    141.95 o 
 -11   0  14      532.24      404.57     80.62 o 
 -10   0  14       23.52       53.48     56.29 o 
  -9   0  14     1074.27     1260.10     99.32 o 
  -8   0  14      634.15      675.26     74.24 o 
  -7   0  14      446.05      404.98     60.70 o 
  -6   0  14     1039.18     1135.01     43.42 o 
  -5   0  14       61.91       40.09     23.50 o 
  -4   0  14      644.03      611.31     42.73 o 
  -3   0  14      291.40      383.63     62.01 o 
  -2   0  14      120.06       99.08     23.45 o 
  -1   0  14       27.80       29.86     27.35 o 
   0   0  14      304.58      275.16     28.86 o 
   1   0  14     1998.24     1898.45     43.62 o 
   2   0  14     1546.14     1479.47     55.70 o 
   3   0  14      222.54      200.86     39.74 o 
   4   0  14        4.58       64.37     53.86 o 
   5   0  14     1293.09     1474.96    114.16 o 
   6   0  14     1193.55     1113.96    107.23 o 
   7   0  14       81.98       99.99     67.67 o 
   8   0  14      355.63      405.12     90.79 o 
   9   0  14       27.13       -1.45     67.58 o 
  10   0  14      654.96      789.37    126.02 o 
  11   0  14      468.15      653.87    125.35 o 
 -16   1  14      732.77      778.24     93.86 o 
 -15   1  14       57.31       32.21     55.06 o 
 -14   1  14      677.46      597.59     76.52 o 
 -13   1  14     1972.41     2010.69    135.55 o 
 -12   1  14        7.17       24.33     77.66 o 
 -11   1  14      327.16      366.92     67.94 o 
 -10   1  14      279.65      238.45     46.96 o 
  -9   1  14       56.47       67.05     46.28 o 
  -8   1  14       34.52       54.81     56.25 o 
  -7   1  14      964.20      994.34     35.77 o 
  -6   1  14      294.71      236.90     31.46 o 
  -5   1  14     2702.54     2853.30     57.32 o 
  -4   1  14     3995.17     4119.34     63.46 o 
  -3   1  14        1.36      -12.31     14.60 o 
  -2   1  14     3428.41     3286.23     56.11 o 
  -1   1  14      603.09      614.22     21.20 o 
   0   1  14     1362.99     1361.47     33.72 o 
   1   1  14       99.44      109.93     11.90 o 
   2   1  14       35.17       28.68      8.98 o 
   3   1  14     1034.92      990.25     42.35 o 
   4   1  14      411.67      371.68     16.76 o 
   5   1  14      150.36      193.84     46.28 o 
   6   1  14      802.39      919.20     72.73 o 
   7   1  14      845.17     1079.81     80.75 o 
   8   1  14        0.88       24.91     47.62 o 
   9   1  14      545.08      761.93     83.28 o 
  10   1  14      334.92      317.24     70.37 o 
  11   1  14      101.01       81.84     82.50 o 
 -17   2  14       48.71       59.02     58.73 o 
 -16   2  14       24.02       30.69     54.69 o 
 -15   2  14      451.59      610.03     67.26 o 
 -14   2  14      434.05      377.49     56.92 o 
 -13   2  14      178.60      182.13     64.61 o 
 -12   2  14      486.47      478.62     56.00 o 
 -11   2  14       76.40      171.14     57.97 o 
 -10   2  14       20.82      -11.97     22.20 o 
  -9   2  14      516.80      489.39     56.68 o 
  -8   2  14        1.83       17.60     19.06 o 
  -7   2  14      117.41      117.46     15.42 o 
  -6   2  14      578.56      579.39     23.10 o 
  -5   2  14      841.21      822.67     29.27 o 
  -4   2  14       38.94       45.73     14.54 o 
  -3   2  14      471.64      487.50     26.44 o 
  -2   2  14       22.57       17.67     14.76 o 
  -1   2  14      922.49      872.40     47.30 o 
   0   2  14       63.98       38.81     14.72 o 
   1   2  14        0.09       13.16     13.11 o 
   2   2  14     1338.02     1244.26     24.24 o 
   3   2  14      563.55      538.43     25.98 o 
   4   2  14      486.40      451.18     41.54 o 
   5   2  14     1960.30     1761.88    100.01 o 
   6   2  14      187.82      280.48     53.95 o 
   7   2  14      153.29      326.78    122.83 o 
   8   2  14      211.89      394.35     66.69 o 
   9   2  14       46.66      -13.34    110.26 o 
  10   2  14      390.34      515.30     80.51 o 
 -17   3  14       19.67        6.85     81.02 o 
 -16   3  14       97.44      148.83     57.48 o 
 -15   3  14        1.80       70.75     59.79 o 
 -14   3  14       81.85       44.85     41.02 o 
 -13   3  14      111.92      118.33     27.06 o 
 -12   3  14      694.73      617.43     48.05 o 
 -11   3  14       23.32       16.44     21.93 o 
 -10   3  14      929.85      939.83     48.92 o 
  -9   3  14       69.98      109.98     26.77 o 
  -8   3  14      863.90      881.96     24.10 o 
  -7   3  14      349.34      325.32     22.55 o 
  -6   3  14       95.35       72.66     17.66 o 
  -5   3  14      624.52      624.04     22.92 o 
  -4   3  14      549.41      606.78     27.55 o 
  -3   3  14      363.78      363.62     22.98 o 
  -2   3  14      150.95      186.57     18.16 o 
  -1   3  14      745.88      771.42     28.56 o 
   0   3  14       41.52       44.54     14.75 o 
   1   3  14      868.62      911.57     44.52 o 
   2   3  14      206.78      240.20     18.81 o 
   3   3  14      577.23      573.00     37.84 o 
   4   3  14      375.38      394.12     27.25 o 
   5   3  14       38.66        8.68     18.15 o 
   6   3  14      411.80      362.53     60.65 o 
   7   3  14      567.33      675.55    147.89 o 
   8   3  14       11.04       18.56     74.86 o 
   9   3  14      186.15      224.72     66.27 o 
  10   3  14      318.75      244.02    126.99 o 
 -16   4  14        0.25       22.17     52.21 o 
 -15   4  14        1.95       16.68     44.67 o 
 -14   4  14        4.49       21.72     24.08 o 
 -13   4  14       35.74       55.14     25.58 o 
 -12   4  14      263.82      168.33     36.71 o 
 -11   4  14       47.17       25.24     24.87 o 
 -10   4  14       14.39       18.69     23.91 o 
  -9   4  14      183.29      137.44     27.48 o 
  -8   4  14        2.60       -1.14     11.11 o 
  -7   4  14        0.32        0.27     14.87 o 
  -6   4  14      199.94      221.04     18.89 o 
  -5   4  14       22.32       -0.05     16.83 o 
  -4   4  14      201.33      221.43     21.89 o 
  -3   4  14        6.27       26.45     18.30 o 
  -2   4  14      766.42      785.55     35.20 o 
  -1   4  14      104.40      114.25     20.43 o 
   0   4  14       20.22       31.98     16.89 o 
   1   4  14      111.74       92.17     19.66 o 
   2   4  14     1041.03      946.17     32.58 o 
   3   4  14        0.69      -13.36     13.36 o 
   4   4  14       44.63        3.98     29.38 o 
   5   4  14      173.64      217.72     36.18 o 
   6   4  14      213.59      256.69     47.14 o 
   7   4  14        2.07       30.26     48.82 o 
   8   4  14       10.56      -24.01     63.76 o 
   9   4  14        5.21        7.32     64.45 o 
 -15   5  14       84.58      142.13     58.86 o 
 -14   5  14        1.43      -18.33     30.61 o 
 -13   5  14        6.97       32.81     30.30 o 
 -12   5  14       13.82       18.12     40.11 o 
 -11   5  14      233.51      218.85     39.06 o 
 -10   5  14       78.84       73.74     27.64 o 
  -9   5  14       42.12       97.47     27.02 o 
  -8   5  14      115.82       90.18     18.04 o 
  -7   5  14        3.94      -12.32     19.73 o 
  -6   5  14      855.47      828.69     42.63 o 
  -5   5  14       14.29       -3.45     23.19 o 
  -4   5  14      670.78      652.75     31.91 o 
  -3   5  14       64.97       67.32     23.35 o 
  -2   5  14       77.58       76.47     21.25 o 
  -1   5  14       63.64       62.68     20.53 o 
   0   5  14        1.15       13.94     19.33 o 
   1   5  14        9.63       -5.72     21.59 o 
   2   5  14        7.01       22.03     18.49 o 
   3   5  14       26.68       70.22     21.74 o 
   4   5  14       63.43        9.70     29.13 o 
   5   5  14       31.96       33.18     39.77 o 
   6   5  14        0.07      -20.65     32.22 o 
   7   5  14       58.75       41.90     57.65 o 
   8   5  14       25.95      129.96     82.29 o 
 -14   6  14      104.59      108.13     49.28 o 
 -13   6  14       11.60       47.42     42.00 o 
 -12   6  14       56.95       56.51     34.03 o 
 -11   6  14        2.50       16.23     32.05 o 
 -10   6  14        5.46       -0.90     42.84 o 
  -9   6  14       29.90       37.70     28.15 o 
  -8   6  14        0.55      -11.81     26.39 o 
  -7   6  14       44.01       74.13     30.90 o 
  -6   6  14      230.12      277.22     35.39 o 
  -5   6  14        0.76       34.51     30.35 o 
  -4   6  14        1.83       79.72     81.42 o 
  -3   6  14       69.20       43.22     29.16 o 
  -2   6  14       74.35       98.24     38.85 o 
  -1   6  14       18.14       12.56     27.07 o 
   0   6  14        1.45       33.13     25.84 o 
   1   6  14      149.05      120.38     29.36 o 
   2   6  14       24.16       13.99     23.07 o 
   3   6  14        0.16       11.02     24.17 o 
   4   6  14        0.57      -44.18     44.18 o 
   5   6  14       14.34        5.07     40.13 o 
   6   6  14       85.06      181.77     66.25 o 
   7   6  14        3.41      103.89     62.83 o 
 -12   7  14       17.67       76.50     47.33 o 
 -11   7  14       38.31       31.05     33.86 o 
 -10   7  14        3.29      -17.54     31.72 o 
  -9   7  14      164.79      146.53     38.97 o 
  -8   7  14      120.95      237.14     66.51 o 
  -7   7  14      420.88      420.92     43.91 o 
  -6   7  14      106.54      168.66     56.87 o 
  -5   7  14      112.94      164.21     38.18 o 
  -4   7  14        3.63       35.62     49.74 o 
  -3   7  14       57.40       47.47     33.08 o 
  -2   7  14       23.46       72.82     35.32 o 
  -1   7  14       73.97       52.71     31.54 o 
   0   7  14       87.52       60.73     31.65 o 
   1   7  14      313.51      369.62     59.61 o 
   2   7  14        0.66       62.60     28.81 o 
   3   7  14      188.40       68.75     64.44 o 
   4   7  14      143.36       71.99     49.33 o 
   5   7  14       73.01       64.30     44.83 o 
   6   7  14       39.76       43.27     59.10 o 
 -10   8  14       42.45      150.55     49.77 o 
  -9   8  14      468.11      454.85     77.20 o 
  -8   8  14        5.16       55.41     41.66 o 
  -7   8  14      112.22      129.11     78.10 o 
  -6   8  14      166.64      339.98     92.48 o 
  -5   8  14       19.09       80.98     47.23 o 
  -4   8  14       85.05      138.85     72.00 o 
  -3   8  14       52.14       -1.12     43.67 o 
  -2   8  14       55.13       58.74     35.25 o 
  -1   8  14       87.44       55.17     45.66 o 
   0   8  14       11.41       31.29     34.80 o 
   1   8  14       12.73       13.45     39.53 o 
   2   8  14      131.61       81.14     32.48 o 
   3   8  14      147.33      185.42     54.26 o 
  -5   9  14      503.16      780.69    128.90 o 
  -4   9  14      118.93      159.99     52.41 o 
  -3   9  14       45.45       74.75     62.11 o 
  -2   9  14      370.11      425.13     59.74 o 
 -17   1  15       29.17      -35.01     65.11 o 
 -15   1  15      242.82      287.63     71.54 o 
 -14   1  15       75.92       16.09     52.07 o 
 -13   1  15      134.57      221.11     80.28 o 
 -12   1  15       89.00       91.81     61.59 o 
 -11   1  15      208.46      182.62    115.22 o 
 -10   1  15        8.18      -51.19     51.19 o 
  -9   1  15       54.29       22.95     53.12 o 
  -8   1  15      268.66      243.87     53.34 o 
  -7   1  15      309.33      291.91     23.77 o 
  -6   1  15      549.74      649.28     54.70 o 
  -5   1  15      570.75      571.93     33.82 o 
  -4   1  15       73.96      102.74     17.21 o 
  -3   1  15       56.98       90.21     23.30 o 
  -2   1  15     1408.63     1463.50     37.68 o 
  -1   1  15       73.99       64.26     18.15 o 
   0   1  15       39.54       32.18     19.38 o 
   1   1  15       40.40       51.64     15.33 o 
   2   1  15      181.04      155.12     14.39 o 
   3   1  15       10.17        5.31     16.76 o 
   4   1  15      162.22      264.06     58.66 o 
   5   1  15        0.09      -18.25     50.17 o 
   6   1  15       11.61       45.84     55.27 o 
   7   1  15       25.29       46.43     94.84 o 
   8   1  15        9.42       -0.23     59.28 o 
   9   1  15        6.53      -64.86     70.31 o 
  10   1  15        5.77       21.02     70.91 o 
 -16   2  15        4.52       59.36     67.46 o 
 -15   2  15       59.21       76.25     49.58 o 
 -14   2  15       47.18       87.40     47.20 o 
 -13   2  15       29.33       73.87     43.66 o 
 -12   2  15      450.58      329.88     70.95 o 
 -11   2  15       18.92       22.54     26.57 o 
 -10   2  15       23.76       50.39     27.34 o 
  -9   2  15      288.06      232.84     27.23 o 
  -8   2  15       68.31       61.66     30.14 o 
  -7   2  15        1.42       -4.42     19.80 o 
  -6   2  15      419.53      421.41     30.29 o 
  -5   2  15      122.00      124.67     21.86 o 
  -4   2  15      671.07      729.71     45.56 o 
  -3   2  15      305.77      332.03     21.70 o 
  -2   2  15        2.89       23.94     16.67 o 
  -1   2  15      922.50      943.87     32.21 o 
   0   2  15       61.91       82.35     30.33 o 
   1   2  15        0.27       -1.33     14.30 o 
   2   2  15       52.24       44.28     10.44 o 
   3   2  15      135.53      132.18     22.67 o 
   4   2  15      113.07      101.38     19.54 o 
   5   2  15      119.38      167.33     60.19 o 
   6   2  15       24.51      122.37     61.74 o 
   7   2  15       89.86        2.76     55.75 o 
   8   2  15       16.06       38.38     63.05 o 
   9   2  15      207.38      387.84    175.98 o 
 -16   3  15       41.39      116.48     54.03 o 
 -15   3  15        1.84       39.76     47.77 o 
 -14   3  15      131.70       91.09     55.89 o 
 -13   3  15      194.90      259.78     44.76 o 
 -12   3  15       30.38       31.29     28.44 o 
 -11   3  15      957.64      914.30     50.67 o 
 -10   3  15       44.03       26.31     28.67 o 
  -9   3  15     1107.19     1039.05     45.31 o 
  -8   3  15      683.65      644.40     33.77 o 
  -7   3  15        1.64      -14.24     15.33 o 
  -6   3  15      327.93      305.42     26.52 o 
  -5   3  15     2166.34     2132.68     49.98 o 
  -4   3  15      341.98      420.82     37.37 o 
  -3   3  15       83.22       84.03     16.95 o 
  -2   3  15      568.29      596.37     47.66 o 
  -1   3  15      546.98      587.71     41.85 o 
   0   3  15      350.19      321.37     27.59 o 
   1   3  15     1944.72     1854.75     68.12 o 
   2   3  15      251.17      227.05     13.89 o 
   3   3  15      943.90      868.01     55.41 o 
   4   3  15      153.18      164.60     24.01 o 
   5   3  15       33.50       71.52     46.79 o 
   6   3  15      352.63      373.88    103.34 o 
   7   3  15      106.68      108.00     91.68 o 
   8   3  15        0.76       84.17     58.52 o 
   9   3  15      205.77      233.78     96.72 o 
 -15   4  15        8.01       25.45     50.44 o 
 -14   4  15       24.91       72.98     42.90 o 
 -13   4  15       22.76       41.04     31.91 o 
 -12   4  15      589.99      608.22     59.95 o 
 -11   4  15      390.22      307.91     33.55 o 
 -10   4  15      215.56      239.14     31.91 o 
  -9   4  15     1752.06     1856.03     78.14 o 
  -8   4  15      167.38      137.11     21.88 o 
  -7   4  15      738.60      771.66     43.10 o 
  -6   4  15     1157.75     1217.88     39.81 o 
  -5   4  15       27.35       44.75     20.27 o 
  -4   4  15      492.41      475.89     36.37 o 
  -3   4  15      960.91      897.66     30.20 o 
  -2   4  15       18.77        1.12     18.07 o 
  -1   4  15      544.15      542.26     65.44 o 
   0   4  15      733.45      787.81     46.99 o 
   1   4  15       12.00       33.12     22.10 o 
   2   4  15      742.74      830.91     37.52 o 
   3   4  15       63.47       86.71     35.34 o 
   4   4  15      310.92      385.81     78.05 o 
   5   4  15      668.29      851.25     89.57 o 
   6   4  15        4.69      113.43     66.78 o 
   7   4  15      295.30      275.44    151.11 o 
   8   4  15      923.91     1095.59    143.52 o 
 -14   5  15       66.38       94.04     63.21 o 
 -13   5  15      183.68      153.91     43.47 o 
 -12   5  15       81.06       51.81     40.16 o 
 -11   5  15      273.67      322.91     41.90 o 
 -10   5  15       69.81       80.80     29.52 o 
  -9   5  15       93.47       82.52     28.07 o 
  -8   5  15     1401.40     1441.28     82.11 o 
  -7   5  15      135.57      158.98     50.48 o 
  -6   5  15        7.03        3.63     18.04 o 
  -5   5  15     1100.69     1095.92     45.64 o 
  -4   5  15      243.94      228.96     27.99 o 
  -3   5  15      522.77      440.74     34.43 o 
  -2   5  15     2013.20     2095.38     59.93 o 
  -1   5  15        9.76       -8.50     21.56 o 
   0   5  15      571.37      537.66     45.62 o 
   1   5  15      586.75      567.98     54.60 o 
   2   5  15      131.29      109.03     27.87 o 
   3   5  15      519.23      661.90     50.04 o 
   4   5  15      180.20      242.00     38.68 o 
   5   5  15       69.08       75.18     49.63 o 
   6   5  15      247.56      291.54     69.28 o 
   7   5  15       36.04       81.82    121.74 o 
 -13   6  15       15.68       24.39     39.81 o 
 -12   6  15      171.46      180.73     42.43 o 
 -11   6  15       99.82      165.53     48.02 o 
 -10   6  15      162.10      121.50     35.97 o 
  -9   6  15      664.15      614.57     49.42 o 
  -8   6  15       74.87       32.21     28.76 o 
  -7   6  15       33.63       37.26     27.70 o 
  -6   6  15      228.64      120.29     36.46 o 
  -5   6  15       52.72       72.03     26.85 o 
  -4   6  15      214.08      177.86     29.66 o 
  -3   6  15      222.51      296.45     43.27 o 
  -2   6  15       80.12       28.78     33.73 o 
  -1   6  15      889.40     1051.06     64.94 o 
   0   6  15      611.28      698.79     94.78 o 
   1   6  15        1.81       10.47     41.97 o 
   2   6  15      804.77      819.52     96.30 o 
   3   6  15      220.14      266.59     86.04 o 
   4   6  15        1.34      -11.74     73.37 o 
   5   6  15      140.80      114.26     65.81 o 
   6   6  15        1.82      -36.34     85.51 o 
 -11   7  15      137.07      237.51     51.88 o 
 -10   7  15       49.63       79.44     38.03 o 
  -9   7  15        3.09       97.54     44.70 o 
  -8   7  15      416.78      509.87     61.33 o 
  -7   7  15      332.99      383.39     44.28 o 
  -6   7  15       76.86       56.21     45.42 o 
  -5   7  15      552.73      509.49     45.72 o 
  -4   7  15       47.46       74.13     77.01 o 
  -3   7  15      164.15      150.79     38.61 o 
  -2   7  15      144.85      128.87     44.26 o 
  -1   7  15        1.95       64.91     33.46 o 
   0   7  15      251.05      331.84     88.52 o 
   1   7  15       42.27       21.80     26.56 o 
   2   7  15        0.22       51.61     99.17 o 
   3   7  15       41.59      180.28     66.34 o 
   4   7  15       70.81      100.38     54.91 o 
  -8   8  15       70.11      -56.88     56.88 o 
  -7   8  15       32.19      100.56     56.06 o 
  -6   8  15      423.06      463.48     60.84 o 
  -5   8  15       30.85      226.96     51.51 o 
  -4   8  15       18.30      127.55     66.33 o 
  -3   8  15        1.17       -2.06     33.54 o 
  -2   8  15       92.48      172.46     45.68 o 
  -1   8  15      248.43      245.16     48.74 o 
   0   8  15       25.23       25.66     37.44 o 
   1   8  15       22.82       19.94     49.36 o 
 -15   0  16      194.38      280.85    105.58 o 
 -14   0  16       97.89       97.46     84.12 o 
 -13   0  16      210.67      338.13     95.01 o 
 -12   0  16      421.20      496.49     98.73 o 
 -11   0  16      130.30      166.61    123.86 o 
 -10   0  16      371.76      266.29    123.80 o 
  -9   0  16      316.67      496.06     80.12 o 
  -8   0  16       29.40       50.16     54.77 o 
  -7   0  16      141.34       48.08     51.01 o 
  -6   0  16     1239.05     1229.61     48.86 o 
  -5   0  16       23.71       40.41     33.35 o 
  -4   0  16      461.04      500.33     68.00 o 
  -3   0  16      225.24      233.35     26.38 o 
  -2   0  16      747.51      686.78     58.65 o 
  -1   0  16      640.30      625.11     42.15 o 
   0   0  16      236.09      273.39     45.54 o 
   1   0  16      345.50      362.70     70.09 o 
   2   0  16     1730.25     1405.53    105.19 o 
   3   0  16      320.42      424.13     76.26 o 
   4   0  16      329.40      329.77     77.27 o 
   5   0  16      702.33      980.23    110.84 o 
   6   0  16      609.54      527.79     99.83 o 
   7   0  16      319.61      421.60    100.19 o 
   8   0  16      575.62      559.38    112.82 o 
 -15   1  16       23.18        9.14     57.21 o 
 -14   1  16       97.61       78.34     75.78 o 
 -13   1  16      374.35      495.84     88.58 o 
 -12   1  16        1.31       -9.97     47.16 o 
 -11   1  16      213.48      260.31     67.57 o 
 -10   1  16      348.02      316.33     54.96 o 
  -9   1  16       26.30       27.95     33.64 o 
  -8   1  16       39.68       57.94     32.36 o 
  -7   1  16       69.16       70.93     19.16 o 
  -6   1  16      282.77      285.98     31.41 o 
  -5   1  16      309.01      317.45     24.33 o 
  -4   1  16      525.53      492.33     31.30 o 
  -3   1  16     2113.50     2082.32     49.38 o 
  -2   1  16      928.73     1039.97     27.29 o 
  -1   1  16        6.77       19.21     14.34 o 
   0   1  16      338.76      411.90     23.25 o 
   1   1  16      627.89      588.41     35.72 o 
   2   1  16        7.74        6.39     10.81 o 
   3   1  16      519.44      643.04    217.17 o 
   4   1  16      111.43      174.48     49.24 o 
   5   1  16      243.68      372.42     93.28 o 
   6   1  16     1131.78     1453.49     97.44 o 
   7   1  16      163.22      255.84     63.14 o 
   8   1  16       62.15      131.32     84.84 o 
 -15   2  16      130.71      138.61     62.48 o 
 -14   2  16       36.55      164.44     52.37 o 
 -13   2  16      143.22      175.72     50.51 o 
 -12   2  16      232.94      263.23     56.59 o 
 -11   2  16       39.15       30.68     21.23 o 
 -10   2  16       55.33       16.21     22.23 o 
  -9   2  16      728.17      857.35     61.10 o 
  -8   2  16      116.48       66.40     30.05 o 
  -7   2  16      579.53      582.06     35.36 o 
  -6   2  16      583.32      586.86     27.77 o 
  -5   2  16      419.55      472.20     57.81 o 
  -4   2  16     1959.68     2007.57     43.82 o 
  -3   2  16     1137.04     1258.72     49.27 o 
  -2   2  16       47.51       43.99     24.56 o 
  -1   2  16     1002.78     1102.64     48.42 o 
   0   2  16       12.16       36.47     23.44 o 
   1   2  16      458.52      413.50     33.77 o 
   2   2  16      121.48      139.12     38.43 o 
   3   2  16        0.28        3.71     15.15 o 
   4   2  16      681.97      703.62     68.65 o 
   5   2  16      836.29      840.24    172.04 o 
   6   2  16       59.95       57.03     51.35 o 
   7   2  16      270.21      283.98     93.63 o 
   8   2  16       15.92       46.20    133.87 o 
 -15   3  16        5.98      -36.13     56.65 o 
 -14   3  16       31.28      131.20     45.02 o 
 -13   3  16      208.20      247.84     50.56 o 
 -12   3  16        0.15      -12.65     36.57 o 
 -11   3  16      104.47      102.32     32.54 o 
 -10   3  16       68.10       70.13     29.04 o 
  -9   3  16      166.70      227.68     27.36 o 
  -8   3  16      171.11      195.60     29.84 o 
  -7   3  16       78.52       91.74     25.47 o 
  -6   3  16      752.27      806.54     28.80 o 
  -5   3  16      297.24      342.56     23.80 o 
  -4   3  16       36.24      -11.58     17.94 o 
  -3   3  16        1.33      -19.14     19.88 o 
  -2   3  16     1126.81     1060.65     34.08 o 
  -1   3  16       23.68       23.80     17.49 o 
   0   3  16      498.73      558.61     41.84 o 
   1   3  16      557.00      534.78     35.88 o 
   2   3  16       66.82       77.99     26.03 o 
   3   3  16      445.70      460.19     46.65 o 
   4   3  16      206.91      212.57     58.56 o 
   5   3  16       97.48       91.37     51.70 o 
   6   3  16      283.63      293.35     92.33 o 
   7   3  16       55.62      115.27     85.20 o 
 -14   4  16       13.56       42.84     64.74 o 
 -13   4  16        2.68      -40.22     56.85 o 
 -12   4  16       89.10       48.36     28.61 o 
 -11   4  16       58.47       51.23     29.61 o 
 -10   4  16        4.09       14.50     27.04 o 
  -9   4  16      114.95      166.02     29.31 o 
  -8   4  16        7.77      -26.75     29.06 o 
  -7   4  16      362.27      343.50     28.27 o 
  -6   4  16       54.74       69.53     23.02 o 
  -5   4  16        7.93        6.66     17.66 o 
  -4   4  16       52.50       72.98     22.93 o 
  -3   4  16        0.26       23.50     20.59 o 
  -2   4  16       19.23       13.60     19.87 o 
  -1   4  16        8.34       37.66     17.65 o 
   0   4  16       21.37       17.98     17.81 o 
   1   4  16       33.13       27.36     18.81 o 
   2   4  16      175.95      254.15     40.62 o 
   3   4  16       17.69       38.89     26.48 o 
   4   4  16       64.22       49.32     61.26 o 
   5   4  16       20.41      106.30     79.87 o 
   6   4  16       17.79      128.12     83.94 o 
   7   4  16       28.66       43.35     81.43 o 
 -13   5  16        9.66       40.06     45.15 o 
 -12   5  16       29.92        1.75     30.36 o 
 -11   5  16        2.36       71.18     32.73 o 
 -10   5  16        1.96       50.66     31.25 o 
  -9   5  16        0.02       39.43     29.80 o 
  -8   5  16        0.02       12.90     28.84 o 
  -7   5  16       90.04       56.96     33.04 o 
  -6   5  16      163.73      181.85     24.28 o 
  -5   5  16       16.16       39.44     20.86 o 
  -4   5  16        1.48       13.22     21.58 o 
  -3   5  16        1.54      -11.50     22.53 o 
  -2   5  16      260.12      258.30     32.03 o 
  -1   5  16       31.71       54.87     23.34 o 
   0   5  16        2.36        3.81     24.19 o 
   1   5  16      268.78      240.40     40.43 o 
   2   5  16        1.66      -22.46     40.12 o 
   3   5  16       46.13       76.08     37.98 o 
   4   5  16       86.60       57.35     51.50 o 
   5   5  16       11.54      123.86     61.51 o 
 -11   6  16        4.51       69.40     34.14 o 
 -10   6  16       30.22       11.72     30.51 o 
  -9   6  16      200.49      217.86     53.61 o 
  -8   6  16       12.74      -27.21     30.87 o 
  -7   6  16       44.06       40.00     28.72 o 
  -6   6  16       12.44       74.27     39.59 o 
  -5   6  16        8.50       64.72     31.85 o 
  -4   6  16       74.19       71.45     40.24 o 
  -3   6  16       20.39       49.82     27.10 o 
  -2   6  16      163.92      119.72     33.88 o 
  -1   6  16      160.04      105.16     32.59 o 
   0   6  16        1.01        4.25     29.05 o 
   1   6  16       35.77       79.16     48.72 o 
   2   6  16       34.81      -47.61     60.43 o 
   3   6  16        4.07       -5.53     78.26 o 
   4   6  16      195.72      276.75     77.46 o 
  -9   7  16        0.57      153.06     44.08 o 
  -8   7  16       72.99       50.39     61.41 o 
  -7   7  16       19.47      -12.95     57.82 o 
  -6   7  16        5.65       98.32     65.33 o 
  -5   7  16      100.03       79.93     56.47 o 
  -4   7  16       42.22       48.66     53.59 o 
  -3   7  16       44.26       68.84     39.13 o 
  -2   7  16       18.18       40.21     37.36 o 
  -1   7  16       45.01      107.98     65.61 o 
   0   7  16       63.23       17.28     28.65 o 
   1   7  16      231.24      207.24     62.17 o 
 -14   1  17        6.30       42.05     58.61 o 
 -13   1  17       70.98       45.86    106.45 o 
 -12   1  17        9.41       16.39     53.43 o 
 -11   1  17      150.18      183.08     47.28 o 
 -10   1  17       19.38      112.74     72.01 o 
  -9   1  17        1.34      -10.47     38.64 o 
  -8   1  17      168.32      127.53     46.12 o 
  -7   1  17        5.13       19.63     20.68 o 
  -6   1  17       22.98       19.45     20.15 o 
  -5   1  17      420.68      419.79     27.71 o 
  -4   1  17       23.57       72.28     20.69 o 
  -3   1  17       16.30       15.23     16.88 o 
  -2   1  17      159.28      107.08     21.53 o 
  -1   1  17      115.03      118.94     21.40 o 
   0   1  17       18.80        0.26     15.34 o 
   1   1  17      296.34      237.79     19.51 o 
   2   1  17       23.83       41.52     67.20 o 
   3   1  17        2.76      -43.87     43.87 o 
   4   1  17       43.40      -23.22     44.85 o 
   5   1  17       77.87      197.87     83.24 o 
   6   1  17       17.56       11.90     71.33 o 
   7   1  17       63.71       21.99     76.45 o 
 -14   2  17        4.39      -25.69     52.75 o 
 -13   2  17      129.61       52.26     54.11 o 
 -12   2  17      115.42       91.99     45.89 o 
 -11   2  17      213.04      178.82     47.09 o 
 -10   2  17      390.25      501.80     60.78 o 
  -9   2  17       14.84       23.54     35.19 o 
  -8   2  17       28.24       19.32     45.82 o 
  -7   2  17      102.11       83.97     29.29 o 
  -6   2  17      353.24      340.12     40.90 o 
  -5   2  17       76.22       70.81     22.26 o 
  -4   2  17      183.63      205.55     34.87 o 
  -3   2  17       47.14       45.24     19.10 o 
  -2   2  17      324.21      292.71     28.56 o 
  -1   2  17      172.81      151.96     19.51 o 
   0   2  17       25.87       25.29     16.87 o 
   1   2  17      123.03       98.12     26.25 o 
   2   2  17      143.19       89.46     39.48 o 
   3   2  17      145.62      188.22    106.76 o 
   4   2  17       57.20       18.84     66.36 o 
   5   2  17       21.03      -39.88     72.15 o 
   6   2  17        6.39       12.06     74.53 o 
 -14   3  17      120.04       20.37     80.74 o 
 -13   3  17      170.95      174.97     55.98 o 
 -12   3  17       27.75       51.74     44.94 o 
 -11   3  17      220.36      119.39     50.10 o 
 -10   3  17      174.43      143.76     36.96 o 
  -9   3  17      299.59      282.79     63.18 o 
  -8   3  17     1619.15     1637.20     57.59 o 
  -7   3  17      332.87      280.46     26.01 o 
  -6   3  17        2.08       34.22     32.61 o 
  -5   3  17      297.67      288.78     28.18 o 
  -4   3  17      144.82      164.18     26.28 o 
  -3   3  17      131.02      166.69     33.61 o 
  -2   3  17      328.76      333.34     28.08 o 
  -1   3  17      382.03      348.40     31.87 o 
   0   3  17      510.17      478.57     51.31 o 
   1   3  17      107.49       65.72     28.71 o 
   2   3  17      134.41      130.16     25.86 o 
   3   3  17      338.42      144.04    123.68 o 
   4   3  17       62.30      133.20     78.00 o 
   5   3  17      215.80      283.10     93.26 o 
   6   3  17       75.87       72.85     83.51 o 
 -13   4  17      590.34      557.98     73.77 o 
 -12   4  17       55.75       48.63     43.55 o 
 -11   4  17      210.30      206.40     39.72 o 
 -10   4  17     1005.22     1103.54     62.97 o 
  -9   4  17      664.82      612.22     42.92 o 
  -8   4  17       47.85       44.15     26.81 o 
  -7   4  17      481.06      517.14     40.63 o 
  -6   4  17      160.52      135.01     21.83 o 
  -5   4  17       31.84       45.90     23.57 o 
  -4   4  17       96.45       68.71     21.79 o 
  -3   4  17       25.09       34.23     23.25 o 
  -2   4  17      296.19      317.54     34.13 o 
  -1   4  17      452.28      398.93     32.81 o 
   0   4  17        0.46        6.73     20.21 o 
   1   4  17      439.02      392.82     68.76 o 
   2   4  17      324.13      303.18     66.91 o 
   3   4  17      114.25      185.75     71.85 o 
   4   4  17      270.26      294.19     93.20 o 
   5   4  17      161.69      190.95     93.44 o 
 -12   5  17       14.34       19.29     62.71 o 
 -11   5  17      205.84      169.16     35.84 o 
 -10   5  17       82.27       47.45     30.94 o 
  -9   5  17       53.98      113.58     36.30 o 
  -8   5  17      559.11      592.66     50.43 o 
  -7   5  17      193.01      190.94     35.83 o 
  -6   5  17      810.21      809.69     43.23 o 
  -5   5  17      811.09      720.16     80.40 o 
  -4   5  17       20.09       67.83     40.06 o 
  -3   5  17      150.73      187.48     27.42 o 
  -2   5  17       62.02      122.49     31.45 o 
  -1   5  17       23.26       46.06     24.28 o 
   0   5  17      505.20      343.29    114.17 o 
   1   5  17      388.08      375.51     42.47 o 
   2   5  17      212.19      125.03     35.32 o 
   3   5  17      444.98      342.10    160.09 o 
   4   5  17      131.39      163.32     65.06 o 
 -10   6  17       75.72       43.85     64.49 o 
  -9   6  17      180.95      267.89     54.59 o 
  -8   6  17        0.51       97.20     51.96 o 
  -7   6  17      497.63      468.99     43.16 o 
  -6   6  17      484.60      577.67     63.67 o 
  -5   6  17       29.97       27.78     40.07 o 
  -4   6  17      361.52      285.98     40.95 o 
  -3   6  17        1.71        4.81     40.25 o 
  -2   6  17      165.26      155.46     37.29 o 
  -1   6  17      425.73      409.53     77.71 o 
   0   6  17        3.21      -11.71     95.21 o 
   1   6  17      238.02      171.29     71.56 o 
   2   6  17      407.72      399.33    107.32 o 
  -5   7  17       13.33       60.72     52.79 o 
  -4   7  17        0.14       32.62     61.29 o 
  -3   7  17      158.95      259.27     69.54 o 
 -13   0  18       19.46       26.49     80.33 o 
 -12   0  18      128.76      178.39     88.08 o 
 -11   0  18       11.38      -19.86     70.35 o 
 -10   0  18      286.63      530.43     97.95 o 
  -9   0  18      141.53      -45.74     64.11 o 
  -8   0  18      545.08      588.44     88.20 o 
  -7   0  18      266.14      255.05     49.76 o 
  -6   0  18       28.74       25.39     25.07 o 
  -5   0  18      203.25      171.16     29.52 o 
  -4   0  18      586.58      628.21     51.49 o 
  -3   0  18     1255.21     1203.31     48.97 o 
  -2   0  18      248.07      295.52     36.31 o 
  -1   0  18     2067.32     1972.46     99.63 o 
   0   0  18       64.99       77.75     28.27 o 
   1   0  18     1499.25     1535.71    120.65 o 
   2   0  18      158.68      186.29     72.21 o 
   3   0  18      118.09      106.22     71.18 o 
   4   0  18      690.36      593.76    166.75 o 
 -14   1  18      239.06      199.63    103.59 o 
 -13   1  18        3.82       26.79     46.88 o 
 -12   1  18      228.91      253.05     55.06 o 
 -11   1  18      358.61      410.50     57.04 o 
 -10   1  18      108.37      243.44     51.43 o 
  -9   1  18      326.39      438.56     56.99 o 
  -8   1  18      190.40      277.17     43.68 o 
  -7   1  18        1.29        3.38     24.65 o 
  -6   1  18      785.92      693.98     76.90 o 
  -5   1  18      127.43      159.18     26.55 o 
  -4   1  18       86.77       96.86     22.06 o 
  -3   1  18     1282.24     1366.98     43.80 o 
  -2   1  18      259.31      265.76     22.15 o 
  -1   1  18      118.23      123.64     19.45 o 
   0   1  18      597.31      454.20     75.42 o 
   1   1  18       16.98       23.73     40.41 o 
   2   1  18        6.22       -2.28     58.27 o 
   3   1  18      312.77      247.66     83.09 o 
   4   1  18       74.33       23.91    116.67 o 
   5   1  18       24.78      113.59     82.80 o 
 -13   2  18      129.87      199.07     78.40 o 
 -12   2  18       82.65      120.87     57.26 o 
 -11   2  18      177.44      408.21     78.77 o 
 -10   2  18      226.68      206.38     54.32 o 
  -9   2  18        7.53      143.00     57.29 o 
  -8   2  18      624.58      506.81     68.57 o 
  -7   2  18      822.53      879.94     48.27 o 
  -6   2  18      365.96      312.61     31.47 o 
  -5   2  18      404.36      376.64     33.63 o 
  -4   2  18     1022.94     1064.40     45.63 o 
  -3   2  18       30.33       61.07     26.65 o 
  -2   2  18      167.40      130.78     23.50 o 
  -1   2  18       16.72       24.09     18.32 o 
   0   2  18        0.17       14.69     25.57 o 
   1   2  18      147.09      142.75     69.15 o 
   2   2  18      177.24      181.08     75.74 o 
   3   2  18      491.92      392.57     92.15 o 
   4   2  18      682.65      568.84    173.86 o 
   5   2  18       46.66       -4.16     72.94 o 
 -12   3  18      164.73      190.92     61.87 o 
 -11   3  18      162.20      163.69     57.86 o 
 -10   3  18        3.12        8.77     35.47 o 
  -9   3  18      240.12      209.19     40.31 o 
  -8   3  18      151.61      176.34     41.83 o 
  -7   3  18        1.92      -27.19     30.62 o 
  -6   3  18      239.85      266.62     27.41 o 
  -5   3  18      110.54      112.92     26.45 o 
  -4   3  18       84.60       92.75     25.19 o 
  -3   3  18      149.96      139.22     24.09 o 
  -2   3  18        1.01       18.57     22.21 o 
  -1   3  18        9.57        1.78     22.89 o 
   0   3  18       82.56      103.61     42.45 o 
   1   3  18      102.70      111.77     34.39 o 
   2   3  18       99.19      103.39     71.88 o 
   3   3  18       77.05      156.88     81.68 o 
   4   3  18      222.66      154.81    141.13 o 
 -11   4  18       97.27       21.99     44.77 o 
 -10   4  18       53.97       16.67     30.55 o 
  -9   4  18       79.94       77.95     29.58 o 
  -8   4  18        1.02        9.69     29.25 o 
  -7   4  18        4.41        0.71     31.90 o 
  -6   4  18       61.10       48.83     22.19 o 
  -5   4  18      224.95      179.37     28.22 o 
  -4   4  18      116.61       97.76     28.38 o 
  -3   4  18       29.33       67.07     31.28 o 
  -2   4  18       43.36       29.91     32.54 o 
  -1   4  18      194.56      301.57     59.94 o 
   0   4  18       27.63       25.28     69.93 o 
   1   4  18        1.61       55.09     33.19 o 
   2   4  18       27.64      105.35     79.45 o 
   3   4  18       33.81       47.20     77.65 o 
 -10   5  18      318.38      295.93     63.96 o 
  -9   5  18      116.51      116.44     34.38 o 
  -8   5  18       22.81       14.63     31.26 o 
  -7   5  18        0.08       39.94     37.59 o 
  -6   5  18       15.26       79.00     47.86 o 
  -5   5  18       51.10       18.09     30.79 o 
  -4   5  18        0.01        8.75     26.28 o 
  -3   5  18        8.57       -4.42     24.54 o 
  -2   5  18       65.67       86.41     37.43 o 
  -1   5  18        7.90       98.95     62.81 o 
   0   5  18        0.95       40.25     52.20 o 
   1   5  18       15.21      -19.40     39.92 o 
  -6   6  18        1.40      -11.61     49.90 o 
  -5   6  18       36.07      154.94     71.67 o 
  -4   6  18       33.76      141.42     62.26 o 
  -3   6  18      121.13      121.34     32.75 o 
  -2   6  18       17.25      122.56     59.07 o 
 -12   1  19        6.85      128.46     69.64 o 
 -11   1  19        0.40       99.68     99.83 o 
 -10   1  19       43.42       74.64     58.61 o 
  -9   1  19       13.41      -16.48     50.06 o 
  -8   1  19       23.57      -39.34     59.20 o 
  -7   1  19        0.33       -8.00     36.59 o 
  -6   1  19        1.45       -8.60     23.24 o 
  -5   1  19       72.09       69.34     23.64 o 
  -4   1  19       11.77       38.35     26.05 o 
  -3   1  19      173.43      175.46     23.41 o 
  -2   1  19      123.15      128.86     23.48 o 
  -1   1  19       51.86       44.04     26.65 o 
   0   1  19       40.81       44.71     41.99 o 
   1   1  19       17.56        5.04     99.44 o 
   2   1  19      174.60      302.00     85.17 o 
   3   1  19        1.19       -0.15     65.83 o 
 -11   2  19        0.69       58.15     58.42 o 
 -10   2  19       35.39        3.01     44.41 o 
  -9   2  19      117.55      316.93    168.54 o 
  -8   2  19        8.50       30.52     37.51 o 
  -7   2  19      176.56      175.00     45.61 o 
  -6   2  19       25.37       53.47     36.24 o 
  -5   2  19      222.61      208.34     37.51 o 
  -4   2  19      197.69      238.14     37.77 o 
  -3   2  19        8.35       -2.13     18.65 o 
  -2   2  19       36.43       32.72     24.76 o 
  -1   2  19      126.85      104.65     46.81 o 
   0   2  19        3.07       39.56     63.00 o 
   1   2  19       91.94      100.46    115.97 o 
   2   2  19        1.81      -35.64     69.36 o 
 -10   3  19        6.30       -6.77     41.12 o 
  -9   3  19       73.44       61.99     30.80 o 
  -8   3  19        1.07        1.46     29.31 o 
  -7   3  19      115.56      200.30     37.36 o 
  -6   3  19      124.59       96.34     40.03 o 
  -5   3  19       16.56       58.49     26.70 o 
  -4   3  19       76.06      112.33     34.34 o 
  -3   3  19       90.89       64.83     35.70 o 
  -2   3  19       22.34       19.92     27.58 o 
  -1   3  19      222.43      153.23     35.03 o 
   0   3  19      142.02      192.24     45.78 o 
   1   3  19       79.04       44.61    114.84 o 
   2   3  19      298.11      382.04     97.81 o 
  -9   4  19        4.42       -8.41     32.42 o 
  -8   4  19      303.07      382.23     80.06 o 
  -7   4  19      109.23      112.84     34.96 o 
  -6   4  19        6.48      -11.00     38.39 o 
  -5   4  19       55.13       57.95     34.65 o 
  -4   4  19      157.41      180.08     46.61 o 
  -3   4  19       12.26       13.98     36.23 o 
  -2   4  19      287.92      196.21     46.76 o 
  -1   4  19      110.93       86.67     41.35 o 
   0   4  19      200.68      184.41     42.21 o 
  -5   5  19      121.30      166.98     68.88 o 
  -4   5  19      164.92      333.21     74.37 o 
 -10   0  20      300.61      386.88    127.69 o 
  -9   0  20       71.81       30.45    145.71 o 
  -8   0  20      140.89       24.55    112.43 o 
  -7   0  20       64.62      120.60     70.79 o 
  -6   0  20      146.72       74.69     44.71 o 
  -5   0  20      688.95      773.31     51.87 o 
  -4   0  20      524.84      450.27     53.66 o 
  -3   0  20      128.15      107.06     34.84 o 
  -2   0  20     1022.65      996.41     96.54 o 
  -1   0  20      398.35      231.59    118.53 o 
   0   0  20       23.41        1.86     58.96 o 
 -10   1  20        0.50      -39.02     77.95 o 
  -9   1  20      497.60      680.76     71.68 o 
  -8   1  20      341.83      470.68     76.50 o 
  -7   1  20        1.87       -8.31     33.30 o 
  -6   1  20      237.52      301.93     44.14 o 
  -5   1  20       16.31        6.50     25.90 o 
  -4   1  20      461.82      450.81     31.05 o 
  -3   1  20      570.18      518.17     55.56 o 
  -2   1  20        1.32       60.21     36.68 o 
  -1   1  20      636.63      530.06     99.15 o 
   0   1  20      876.64     1164.97     83.75 o 
  -9   2  20        3.23       78.24     68.58 o 
  -8   2  20      154.56      210.89     93.34 o 
  -7   2  20      138.01      339.70     63.26 o 
  -6   2  20       80.67      123.63     83.08 o 
  -5   2  20      116.34      200.81     40.14 o 
  -4   2  20        1.12      -21.75     26.26 o 
  -3   2  20       75.63      113.48     34.37 o 
  -2   2  20        3.69        7.54     28.13 o 
  -1   2  20       12.87       54.71    108.90 o 
  -7   3  20       11.10        0.18     45.41 o 
  -6   3  20       57.89       84.19     44.16 o 
  -5   3  20       13.04       44.21     35.65 o 
  -4   3  20       76.84       69.14     29.18 o 
  -3   3  20      156.14      162.36    113.05 o 
  -2   3  20       42.67       91.04    100.01 o 
                                                 
